# Supplementary material for: A Voucher Flora of Diatoms from Fens in the Tanana River Floodplain, Alaska
Source: Water (Basel). Author manuscript; Available in PMC 2024 Aug 2. (PMC10750759; doi:10.3390/w15152803)
Supplement: Supplement1 [file NIHMS1948592-supplement-Supplement1.zip]

Archive with 2 entries (2 files):
- File S1-taxonomic authority references.pdf
- Table S1-species information.xlsx
