# Supplementary material for: A Voucher Flora of Diatoms from Fens in the Tanana River Floodplain, Alaska
Source: Water (Basel). Author manuscript; Available in PMC 2024 Aug 2. (PMC10750759; doi:10.3390/w15152803)
Supplement: Supplement1 [file NIHMS1948592-supplement-Supplement1.zip › Table S1-species information.xlsx]

## Sheet: Sample Key
Vial #	Date	Plot #	Peatland	Initial Set Slides	Duplicate Slides 1	Duplicate Slides 2
5	2017-05-29	5	Rich	1A	1A1	1A2
6	2017-05-29	6	Rich	1B	1B1	1B2
7	2017-05-29	7	Rich	1C	1C1	1C2
8	2017-05-29	8	Rich	1D	1D1	1D2
29	2017-06-13	5	Rich	2A	2A1	2A2
30	2017-06-13	6	Rich	2B	2B1	2B2
31	2017-06-13	7	Rich	2C	2C1	2C2
32	2017-06-13	8	Rich	2D	2D1	2D2
53	2017-07-01	5	Rich	3A	3A1	3A2
54	2017-07-01	6	Rich	3B	3B1	3B2
55	2017-07-01	7	Rich	3C	3C1	3C2
56	2017-07-01	8	Rich	3D	3D1	3D2
77	2017-07-01	5	Rich	4A	4A1	4A2
78	2017-07-01	6	Rich	4B	4B1	4B2
79	2017-07-01	7	Rich	4C	4C1	4C2
80	2017-07-01	8	Rich	4D	4D1	4D2
101	2017-07-19	5	Rich	5A	5A1	5A2
102	2017-07-19	6	Rich	5B	5B1	5B2
103	2017-07-19	7	Rich	5C	5C1	5C2
104	2017-07-19	8	Rich	5D	5D1	5D2
149	2017-08-01	5	Rich	6A	6A1	6A2
150	2017-08-01	6	Rich	6B	6B1	6B2
151	2017-08-01	7	Rich	6C	6C1	6C2
152	2017-08-01	8	Rich	6D	6D1	6D2
13	2017-05-29	5	Moderate	7A	7A1	7A2
14	2017-05-29	6	Moderate	7B	7B1	7B2
15	2017-05-29	7	Moderate	7C	7C1	7C2
16	2017-05-29	8	Moderate	7D	7D1	7D3
37	2017-06-13	5	Moderate	8A	8A1	8A2
38	2017-06-13	6	Moderate	8B	8B1	8B2
39	2017-06-13	7	Moderate	8C	8C1	8C2
40	2017-06-13	8	Moderate	8D	8D1	8D2
61	2017-07-01	5	Moderate	9A	9A1	9A2
62	2017-07-01	6	Moderate	9B	9B1	9B2
63	2017-07-01	7	Moderate	9C	9C1	9C2
64	2017-07-01	8	Moderate	9D	9D1	9D2
85	2017-07-01	5	Moderate	10A	10A1	10A2
86	2017-07-01	6	Moderate	10B	10B1	10B2
87	2017-07-01	7	Moderate	10C	10C1	10C2
88	2017-07-01	8	Moderate	10D	10D1	10D2
109	2017-07-19	5	Moderate	11A	11A1	11A2
110	2017-07-19	6	Moderate	11B	11B1	11B2
111	2017-07-19	7	Moderate	11C	11C1	11C2
112	2017-07-19	8	Moderate	11D	11D1	11D2
157	2017-08-01	5	Moderate	12A	12A1	12A2
158	2017-08-01	6	Moderate	12B	12B1	12B2
159	2017-08-01	7	Moderate	12C	12C1	12C2
160	2017-08-01	8	Moderate	12D	12D1	12D2
21	2017-05-29	5	Poor	13A	13A1	13A2
22	2017-05-29	6	Poor	13B	13B1	13B2
23	2017-05-29	7	Poor	13C	13C1	13C2
24	2017-05-29	8	Poor	13D	13D1	13D2
45	2017-06-13	5	Poor	14A	14A1	14A2
46	2017-06-13	6	Poor	14B	14B1	14B2
47	2017-06-13	7	Poor	14C	14C1	14C2
48	2017-06-13	8	Poor	14D	14D1	14D2
69	2017-07-01	5	Poor	15A	15A1	15A2
70	2017-07-01	6	Poor	15B	15B1	15B2
71	2017-07-01	7	Poor	15C	15C1	15C2
72	2017-07-01	8	Poor	15D	15D1	15D2
93	2017-07-01	5	Poor	16A	16A1	16A2
94	2017-07-01	6	Poor	16B	16B1	16B2
95	2017-07-01	7	Poor	16C	16C1	16C2
96	2017-07-01	8	Poor	16D	16D1	16D2
117	2017-07-19	5	Poor	17A	17A1	17A2
118	2017-07-19	6	Poor	17B	17B1	17B2
119	2017-07-19	7	Poor	17C	17C1	17C2
120	2017-07-19	8	Poor	17D	17D1	17D2
165	2017-08-01	5	Poor	18A	18A1	18A2
166	2017-08-01	6	Poor	18B	18B1	18B2
167	2017-08-01	7	Poor	18C	18C1	18C2
168	2017-08-01	8	Poor	18D	18D1	18D2

## Sheet: Species by Date
Species Presence by Date
2017-05-29	2017-06-13	2017-07-01	2017-07-19	2017-08-01
Achnanthidium cf. alpestre	Achnanthidium cf. alpestre	Achnanthidium cf. gracillimum	Amphora ovalis	Amphora pediculus
Achnanthidium cf. eutrophilum	Achnanthidium cf. gracillimum	Achnanthidium minutissimum	Amphora pediculus	Cocconeis placentula sensu lato
Aulacoseira ambigua	Amphora ovalis	Adlafia multnomahii	Cocconeis placentula sensu lato	Encyonema groenglandica
Cocconeis placentula sensu lato	Cocconeis pediculus	Amphora copulata	Cyclotella meneghiniana	Eunotia arcus
Diatoma moniliformis	Cocconeis placentula sensu lato	Aulacoseira ambigua	Encyonema neogracile	Eunotia curtagrunowii
Encyonema groenglandica	Diatoma vulgaris	Cocconeis pediculus	Encyonema paucistriatum	Eunotia ferefalcata
Encyonema cf. groenglandica	Encyonema cf. groenglandica	Cocconeis placentula sensu lato	Encyonema silesiacum	Eunotia cf. groenglandica
Encyonema lunatum var. alaskaensis	Encyonema neogracile	Diatoma ehrenbergii	Eunotia arcus	Eunotia cf. maior
Encyonema montana	Encyonema paucistriatum	Diatoma moniliformis	Eunotia bilunaris	Eunotia cf. mucophila
Encyonema neogracile	Encyonema procerum	Diatoma vulgaris	Eunotia curtagrunowii	Eunotia mucophila
Encyonema paucistriatum	Eunotia bilunaris	Encyonema groenglandica	Eunotia ferefalcata	Eunotia naegelii
Encyonema schimanskii	Eunotia flexuosa	Encyonema lunatum var. alaskaensis	Eunotia flexuosa	Eunotia neocompacta
Encyonopsis montana	Eunotia horstii	Encyonema montana	Eunotia horstii	Eunotia pseudogroenglandica
Eunotia bilunaris	Eunotia juettnerae	Encyonema neogracile	Eunotia neocompacta	Eunotia praerupta
Eunotia flexuosa	Eunotia julma	Encyonema paucistriatum	Eunotia paludosa	Eunotia praerupta var. inflata
Eunotia juettnerae	Eunotia cf. mucophila	Encyonopsis cf. minuta	Eunotia pseudoflexuosa	Eunotia scandiorussica
Eunotia julma	Eunotia naegelii	Encyonopsis robusta	Eunotia pseudogroenglandica	Eunotia sedina
Eunotia macroglossa	Eunotia neocompacta	Encyonopsis thumensis	Eunotia cf. scandiorussica	Eunotia superbidens
Eunotia naegelii	Eunotia neocompacta var. vixcompacta	Eunotia bidens	Eunotia scandiorussica	Eunotia ursamaioris
Eunotia neocompacta	Eunotia paludosa	Eunotia bilunaris	Eunotia subcapitata	Eunotia valida
Eunotia neocompacta var. vixcompacta	Eunotia panda	Eunotia curtagrunowii	Eunotia tenella	Eunotia sp. 3 RMP
Eunotia paludosa	Eunotia pseudoparallela	Eunotia ferefalcata	Gomphonema hebridense	Eunotia sp. 4 RMP
Eunotia pseudoparallela	Eunotia rushforthii	Eunotia flexuosa	Gomphonema cf. raraense	Gomphonema hebridense
Eunotia praerupta	Eunotia scandiorussica	Eunotia cf. intermedia	Gomphonema sp. 4 RMP	Gomphonema sp. 7 RMP
Eunotia praerupta var. inflata	Eunotia sedina	Eunotia cf. julma	Hantzschia bardii	Hantzschia spectabilis
Eunotia scandiorussica	Eunotia subcapitata	Eunotia julma	Hantzschia elongata	Hippodonta pseudopinnularia
Eunotia septentrionalis	Eunotia tenella	Eunotia macroglossa	Hantzschia spectabilis	Kobayasiella parasubtilissima
Eunotia subcapitata	Eunotia ursamaioris	Eunotia mucophila	Navicula antonii	Melosira varians
Eunotia superpaludosa	Eunotia valida	Eunotia naegelii	Navicula tripunctata	Navicula germanii
Eunotia tenella	Fragillaria vaucheriae	Eunotia neocompacta	Navicula sp. 1 RMP	Neidium bisulcatum
Eunotia ursamaioris	Gomphonema brebissonii	Eunotia neocompacta var. vixcompacta	Nitzschia amphibia	Nitzschia paleacea
Eunotia sp. 2 RMP	Gomphonema hebridense	Eunotia paludosa	Nitzschia inconspicua	Pinnularia aestaurii var. interrupta
Eunotia sp. 4 RMP	Gomphonema cf. raraense	Eunotia panda	Nitzschia palea	Pinnularia aequilateralis
Gomphonema auritum	Gomphonema sp. 3 RMP	Eunotia pseudoflexuosa	Pinnularia aestaurii var. interrupta	Pinnularia crucifera
Gomphonema barrowiana	Gomphonema sp. 4 RMP	Eunotia pseudogroenglandica	Pinnularia crucifera	Pinnularia hustedtii
Gomphonema brebissonii	Hantzschia vivacior	Eunotia pseudoparallela	Pinnularia cruxarea	Pinnularia ilkaschoenfelderae
Gomphonema hebridense	Hantzschia sp. 1 RMP	Eunotia praerupta var. inflata	Pinnularia hustedtii	Pinnularia ivaloensis
Gomphonema lateripunctatum	Neidium bisulcatum	Eunotia richbuttensis	Pinnularia ilkaschoenfelderae	Pinnularia neomajor
Gomphonema longiceps var. montana f. minuta	Pinnularia crucifera	Eunotia rushforthii	Pinnularia ivaloensis	Pinnularia pulchra
Gomphonema cf. raraense	Pinnularia genkalii	Eunotia scandiorussica	Pinnularia obscura	Pinnularia cf. subcapitata
Gomphonema sp. 1 RMP	Pinnularia hustedtii	Eunotia sedina	Pinnularia pulchra	Pinnularia viridiformis
Gomphonema sp. 2 RMP	Pinnularia pulchra	Eunotia cf. silesioscandica	Pinnularia subcapitata var. elongata	Stauroneis borrichii
Gomphonema sp. 3 RMP	Pinnularia cf. schimanskii	Eunotia tenella	Pinnularia subcapitata var. subrostrata	Stauroneis heinii
Gomphonema sp. 5 RMP	Pinnularia subcapitata var. subrostrata	Eunotia cf. trinacria	Pinnularia viridiformis	Stauroneis subborealis
Gomphonema sp. 6 RMP	Pinnularia tirolensis	Eunotia ursamaioris	Planothidium rostratoholarcticum	Tabellaria fenestrata
Hippodonta pseudopinnularia	Pinnularia viridiformis	Eunotia sp. 1 RMP (teratology)	Rhoicosphenia abbreviata	Tabellaria flocculosa
Navicula cryptotenella	Rhoicosphenia abbreviata	Gomphoneis herculeana	Stauroneis indianopsis	Tabellaria sp. 2 RMP cf. initial valve
Navicula erifuga	Staurosirella cf. martyi	Gomphoneis italicum	Stauroneis superkuelbsii
Navicula gregaria	Stenopterobia delicatissima	Gomphonema brebissonii	Stauroneis sp. 1 RMP
Nitzschia cf. columbiana	Tabellaria fenestrata	Gomphonema hebridense	Staurosira cf. construens
Nitzschia palea		Gomphonema olivaceum	Staurosirella leptostauron
Nitzschia paleacea		Gomphonema cf. parvulum	Staurosirella cf. pinnata
Nitzschia soratensis		Gomphonema cf. raraense	Tabellaria fenestrata
Odontidium hyemale		Gomphonema sp. 1 RMP	Tabellaria flocculosa
Pinnularia genkalii		Gomphonema sp. 4 RMP
Pinnularia ivaloensis		Gomphonema sp. 8 RMP
Pinnularia pulchra		Hantzschia calcifuga
Pinnularia cf. schimanskii		Kobayasiella parasubtilissima
Pinnularia cf. subcapitata		Lindavia ocellata
Pinnularia subcapitata var. subrostrata		Melosira varians
Pinnularia tirolensis		Navicula caterva
Reimeria sinuata		Navicula cf. catalanogermanica
Rossithidium petersenii		Navicula gregaria
Stauroneis sonyae		Navicula radiosa
Staurosira cf. construens		Navicula recens
Staurosirella leptostauron		Navicula streckerae
Staurosirella cf. martyi		Navicula tenelloides
Stenopterobia anceps		Navicula veneta
Stenopterobia delicatissima		Neidium bisulcatum
Tabellaria fenestrata		Neidium bisulcatum var. subampliatum
Tabellaria flocculosa		Nitzschia alpina
Tabellaria sp. 1 RMP cf. initial valve		Nitzschia dissipata
Tabellaria sp. 2 RMP cf. initial valve		Nitzschia cf. lacuum
		Nitzschia palea
		Odontidium hyemale
		Pinnularia aestaurii var. interrupta
		Pinnularia borealis
		Pinnularia crucifera
		Pinnularia genkalii
		Pinnularia hustedtii
		Pinnularia neomajor
		Pinnularia pulchra
		Pinnularia cf. schimanskii
		Pinnularia sinistra
		Pinnularia spitsbergensis
		Pinnularia subcapitata var. subrostrata
		Pinnularia submicrostauron
		Pinnularia tirolensis
		Planothidium frequentissimum
		Psammothidium cf. microscopicum
		Rhoicosphenia abbreviata
		Rhoicosphenia cf. stoermi
		Skabitschewskia oestrupii
		Staurosirella cf. martyi
		Stenopterobia delicatissima
		Tabellaria fenestrata
		Tabellaria flocculosa
		Tabellaria sp. 1 RMP cf. initial valve
		Tabellaria sp. 2 RMP cf. initial valve
		Tryblionella apiculata

## Sheet: Taxonomy
Class	Order	Family	Genus - Species	Author	Plate & Figure	Peatland	Sample ID	Vials
Bacillariophyceae	Achnanthales	Achnanthaceae	Achnanthidium alpestre	(Lowe & Kociolek) Lowe & Kociolek	Pl. 3, Figs 26–27	Poor	13A, 14C	21, 47
Bacillariophyceae	Achnanthales	Achnanthaceae	Achnanthidium eutrophilum	(Lange-Bertalot) Lange-Bertalot	Pl. 3, Fig. 33	Poor	13D	24
Bacillariophyceae	Achnanthales	Achnanthaceae	Achnanthidium gracillimum	(Meister) Lange-Bertalot	Pl. 3, Figs 28–31	Rich; Poor	3A, 4A, 14C	53, 77, 47
Bacillariophyceae	Achnanthales	Achnanthaceae	Achnanthidium minutissimum var. jackii	(Kützing) Czarnecki	Pl. 3, Fig. 32	Poor	16B	94
Bacillariophyceae	Naviculales	Naviculaceae	Adlafia multnomahii	E.A.Morales & M.Lee	Pl. 9, Fig. 13	Poor	16B	94
Bacillariophyceae	Thalassiosirales	Catenulaceae	Amphora copulata	(Kützing) Schoeman & Archibald	Pl. 4, Fig. 4	Moderate	10A	85
Bacillariophyceae	Thalassiosirales	Catenulaceae	Amphora ovalis	(Kützing) Kützing	Pl. 4, Figs 1–3	Rich; Moderate	2D, 8C, 11C	32, 39, 111
Bacillariophyceae	Thalassiosirales	Catenulaceae	Amphora pediculus	(Kützing) Grunow	Pl. 4, Figs 5–9	Moderate; Poor	11A, 17A, 18A	109, 117, 165
Coscinodiscophyceae	Aulacoseirales	Aulacoseiraceae	Aulacoseira ambigua	(Grunow) Simonsen	Pl. 1, Figs 6–7	Rich; Poor	1B, 16D	6, 96
Bacillariophyceae	Achnanthales	Cocconeidaceae	Cocconeis pediculus	Ehrenberg	Pl. 3, Figs 1–11	Rich; Moderate; Poor	4A, 8B, 16B	77, 38, 94
Bacillariophyceae	Achnanthales	Cocconeidaceae	Cocconeis placentula sensu lato	Ehrenberg	Pl. 3, Figs 11–19	Rich; Moderate; Poor	2D, 4D, 10A, 11A, 12B, 13D, 16A	32, 80, 85, 109, 158, 24, 93
Coscinodiscophyceae	Thalassiosirales	Stephanodiscaeae	Cyclotella meneghiniana	Kützing	Pl. 1, Fig. 5	Moderate	11D	112
Fragilariophyceae	Fragilariales	Fragilariaceae	Diatoma ehrenbergii	Kützing	Pl. 2, Fig. 40	Poor	16B	94
Fragilariophyceae	Fragilariales	Fragilariaceae	Diatoma moniliformis	Kützing	Pl. 2, Figs 41–42	Rich; Poor	4A, 13B	77, 22
Fragilariophyceae	Fragilariales	Fragilariaceae	Diatoma vulgaris	Bory	Pl. 2, Figs 38–39	Moderate	8C, 10D	39, 88
Bacillariophyceae	Cymbellales	Cymbellaceae	Encyonema groenglandica	(Foged) Kulikovskiy & Lange-Bertalot	Pl. 5, Figs 34–36	Rich; Moderate	1D, 9B, 12B	8, 62, 158
Bacillariophyceae	Cymbellales	Cymbellaceae	Encyonema cf. groenglandica	(Foged) Kulikovskiy & Lange-Bertalot	Pl. 5, Figs 38–39	Rich; Moderate	1D, 8C	8, 39
Bacillariophyceae	Cymbellales	Cymbellaceae	Encyonema lunatum var. alaskaensis	(Foged) Krammer	Pl. 5, Figs 30–32	Rich; Moderate	1B, 9A	6, 61
Bacillariophyceae	Cymbellales	Cymbellaceae	Encyonema montana	L.Bahls	Pl. 5, Figs 43–45	Rich; Poor	1C, 4A, 16A	7, 77, 93
Bacillariophyceae	Cymbellales	Cymbellaceae	Encyonema neogracile	Krammer	Pl. 5, Figs 16–29	Rich; Moderate; Poor	1B, 7C, 7D, 8D, 9A, 9D, 10C, 11A, 13C	6, 15, 16, 40, 61 64, 87, 109, 23
Bacillariophyceae	Cymbellales	Cymbellaceae	Encyonema paucistriatum	(Cleve-Euler) D.G.Mann	Pl. 5, Figs 1–14	Rich; Moderate; Poor	1D, 3D, 7A, 7C, 7D, 8D, 9A, 11A, 11B, 16C	8, 53, 13, 15, 40 61, 109, 110, 95
Bacillariophyceae	Cymbellales	Cymbellaceae	Encyonema procerum	Krammer	Pl. 5, Fig. 34	Moderate	8C	39
Bacillariophyceae	Cymbellales	Cymbellaceae	Encyonema schimanskii	Krammer	Pl. 5, Figs 40–42	Rich; Moderate	1B, 1C, 7C	6, 7, 15
Bacillariophyceae	Cymbellales	Cymbellaceae	Encyonema silesiacum	(Bleisch in Rabenh.) D.G.Mann	Pl. 5, Fig. 33	Moderate	11A	109
Bacillariophyceae	Cymbellales	Cymbellaceae	Encyonopsis cf. minuta	Krammer & E.Reichardt	Pl. 6, Fig. 67	Poor	16B	94
Bacillariophyceae	Cymbellales	Cymbellaceae	Encyonopsis montana	L.Bahls	Pl. 6, Fig. 64	Poor	13C	23
Bacillariophyceae	Cymbellales	Cymbellaceae	Encyonopsis robusta	(Hustedt) L.Bahls	Pl. 6, Fig. 65	Rich	4D	80
Bacillariophyceae	Cymbellales	Cymbellaceae	Encyonopsis thumensis	Krammer	Pl. 6, Fig. 66	Poor	16B	94
Bacillariophyceae	Eunotiales	Eunotiaceae	Eunotia arcus	Ehrenberg	Pl. 23, Figs 19–20	Rich	5B, 6D	102, 152
Bacillariophyceae	Eunotiales	Eunotiaceae	Eunotia ambivalens	Lange-Bertalot & Tagliaventi	Pl. 21, Figs 6–10	Rich	2A, 3C, 4A	29, 55, 77
Bacillariophyceae	Eunotiales	Eunotiaceae	Eunotia bidens	Ehrenberg	Pl. 23, Fig. 22	Rich	3C	55
Bacillariophyceae	Eunotiales	Eunotiaceae	Eunotia bilunaris	(Ehrenberg) Souza	Pl. 24, Figs 7–11	Rich; Moderate	2A, 3A, 7C, 10C, 11D	29, 53, 15, 87, 112
Bacillariophyceae	Eunotiales	Eunotiaceae	Eunotia curtagrunowii	Lange-Bertalot & Nörpel Schempp	Pl. 23, Figs 13–18	Rich; Moderate	3A, 5B, 9C, 12B, 12C	53, 102, 63, 158, 159
Bacillariophyceae	Eunotiales	Eunotiaceae	Eunotia ferefalcata	Kulikovskiy & Lange-Bertalot	Pl. 24, Figs 12–16	Rich; Moderate; Poor	5B, 9D, 15D, 16A, 18D	102, 64, 72, 93, 168
Bacillariophyceae	Eunotiales	Eunotiaceae	Eunotia flexuosa	(Brébisson ex Kutzing) Kützing	Pl. 20, Figs 1–6	Moderate; Poor	11D, 13D, 14A, 14D, 15B, 15D	112, 24, 45, 48, 70, 72
Bacillariophyceae	Eunotiales	Eunotiaceae	Eunotia cf. groenglandica	(Grunow) Norpel-Schempp & Lange-Bertalot	Pl. 24, Fig. 20	Moderate	12C	159
Bacillariophyceae	Eunotiales	Eunotiaceae	Eunotia horstii	Furey, Lowe & Johansen	Pl. 22, Figs 45–47	Rich; Moderate	5C, 5D, 8D	103, 104, 40
Bacillariophyceae	Eunotiales	Eunotiaceae	Eunotia cf. intermedia	(Krasske) Nörpel & Lange-Bertalot	Pl. 25, Fig. 38	Moderate	9A	61
Bacillariophyceae	Eunotiales	Eunotiaceae	Eunotia juettnerae	Lange-Bertalot	Pl. 24, Figs 1–3	Poor	13C, 14B	23, 46
Bacillariophyceae	Eunotiales	Eunotiaceae	Eunotia cf. julma	Lange-Bertalot	Pl. 21, Fig. 8	Poor	15B	70
Bacillariophyceae	Eunotiales	Eunotiaceae	Eunotia julma	Lange-Bertalot	Pl. 21, Figs 1– 7	Moderate; Poor	8D, 9C, 9D, 13C, 14D, 15B	40, 63, 64, 23, 48, 70
Bacillariophyceae	Eunotiales	Eunotiaceae	Eunotia macroglossa	Furey, Lowe & Johansen	Pl. 24, Figs 17–19	Rich	1C, 4C, 4D	7, 79, 80
Bacillariophyceae	Eunotiales	Eunotiaceae	Eunotia cf. maior	(Smith) Rabenhorst	Pl. 25, Fig. 28	Moderate	12B	158
Bacillariophyceae	Eunotiales	Eunotiaceae	Eunotia cf. mucophila	(Lange-Bertalot & Nörpel Schempp) Metzeltin, Lange-Bertalot & Garcia-Rodrigu	Pl. 20, Figs 12–13	Poor	14B, 18A	46, 165
Bacillariophyceae	Eunotiales	Eunotiaceae	Eunotia mucophila	(Lange-Bertalot & Nörpel Schempp) Metzeltin, Lange-Bertalot & Garcia-Rodrigu	Pl. 20, Figs 14–22	Poor	10D, 15B, 15D, 16A, 18A	88, 70, 72, 93, 165
Bacillariophyceae	Eunotiales	Eunotiaceae	Eunotia naegelii	Migula	Pl. 22, Figs 1–5	Poor	13B, 14C, 15C, 18D	22, 47, 71, 168
Bacillariophyceae	Eunotiales	Eunotiaceae	Eunotia neocompacta	Mayama	Pl. 25, Figs 1–13	Moderate; Poor	7D, 9A, 10D, 11A, 12B, 14B, 15B	16, 61, 88, 109, 158, 46, 70
Bacillariophyceae	Eunotiales	Eunotiaceae	Eunotia neocompacta var. vixcompacta	Lange-Bertalot	Pl. 25, Figs 14–17	Moderate; Poor	10A, 10D, 13A, 13C, 14C, 15A, 15C	85, 88, 21, 23, 47, 69, 71
Bacillariophyceae	Eunotiales	Eunotiaceae	Eunotia paludosa	Grunow	Pl. 25, Figs 29–36	Moderate; Poor	10D, 13D, 14A, 15B, 16A, 17C	88, 24, 45, 70, 93, 119
Bacillariophyceae	Eunotiales	Eunotiaceae	Eunotia panda	J.Veselá and J.R.Johans	Pl. 24, Figs 4–6	Moderate; Poor	8A, 14A, 15C	37, 45, 71
Bacillariophyceae	Eunotiales	Eunotiaceae	Eunotia pseudoflexuosa	Hustedt	Pl. 20, Figs 7–9	Moderate	9B, 9C, 11B	62, 63, 110
Bacillariophyceae	Eunotiales	Eunotiaceae	Eunotia pseudogroenglandica	Lange-Bertalot & Tagliaventi	Pl. 22, Figs 37–44	Poor	15D, 16A, 16C, 17D, 18D	72, 93, 95, 120,168
Bacillariophyceae	Eunotiales	Eunotiaceae	Eunotia pseudoparallela	Cleve-Euler	Pl. 19, Figs 1–13	Moderate; Poor	8A, 13A, 13C, 13D, 14A, 16B	37, 21, 23, 24, 45, 94
Bacillariophyceae	Eunotiales	Eunotiaceae	Eunotia praerupta	Ehrenberg	Pl. 23, Figs 1–6	Moderate; Poor	12A, 12B, 13B, 13C, 13D	157, 158, 22, 23 24
Bacillariophyceae	Eunotiales	Eunotiaceae	Eunotia praerupta var. inflata	(Grunow) J.Frenguelli	Pl. 23, Figs 7–10	Moderate; Poor	12A, 12B, 13D, 15D	157, 158, 24, 72
Bacillariophyceae	Eunotiales	Eunotiaceae	Eunotia richbuttensis	Furey, R.L.Lowe & Johansen	Pl. 23, Fig. 11	Rich	3D	56
Bacillariophyceae	Eunotiales	Eunotiaceae	Eunotia rushforthii	Furey, R.L.Lowe & Johansen	Pl. 25, Figs 39–42	Moderate; Poor	10C, 10D, 14B	87, 88, 46
Bacillariophyceae	Eunotiales	Eunotiaceae	Eunotia cf. scandiorussica	M.Kulikovskiy, H.Lange-Bertalot, S.Genkal & A.Witkowski	Pl. 24, Fig. 22	Moderate	11C	111
Bacillariophyceae	Eunotiales	Eunotiaceae	Eunotia scandiorussica	M.Kulikovskiy, H.Lange-Bertalot, S.Genkal & A.Witkowski	Pl. 22, Figs 11–27	Rich; Moderate; Poor	3D, 4C, 4D, 5B, 8C, 8D, 9D, 11B, 11D, 13B, 14C, 15B, 18D	56, 79, 80, 102, 39, 40, 64, 110, 22, 47, 70, 168
Bacillariophyceae	Eunotiales	Eunotiaceae	Eunotia sedina	Lange-Bertalot, Bak et Witkowski	Pl. 25, Figs 19–27	Rich; Moderate	4D, 8A, 8C, 9A, 12B	80, 37, 39, 61, 158
Bacillariophyceae	Eunotiales	Eunotiaceae	Eunotia septentrionalis	Østrup	Pl. 23, Figs 23–24	Poor	13D	24
Bacillariophyceae	Eunotiales	Eunotiaceae	Eunotia cf. silesioscandica	Lange-Bertalot et E. Sienkiewicz	Pl. 24, Fig. 21	Rich	4D	80
Bacillariophyceae	Eunotiales	Eunotiaceae	Eunotia subcapitata	M.Kulikovskiy, H.Lange-Bertalot, S.Genkal & A.Witkowski	Pl. 22, Figs 6–10	Rich; Moderate; Poor	1B, 5B, 5C, 8B, 13C	6, 102, 103, 38, 23
Bacillariophyceae	Eunotiales	Eunotiaceae	Eunotia superbidens	Lange-Bertalot	Pl. 23, Fig. 21	Moderate	12B	158
Bacillariophyceae	Eunotiales	Eunotiaceae	Eunotia superpaludosa	Lange-Bertalot	Pl. 25, Fig. 18	Poor	13B	22
Bacillariophyceae	Eunotiales	Eunotiaceae	Eunotia tenella	(Grunow) Hustedt	Pl. 22, Figs 28–36	Rich; Moderate; Poor	1B, 7A, 8C, 13C, 15B, 16A, 17D	6, 16, 39, 23, 70 93, 120
Bacillariophyceae	Eunotiales	Eunotiaceae	Eunotia cf. trinacria	Krasske	Pl. 25, Fig. 37	Poor	15A	69
Bacillariophyceae	Eunotiales	Eunotiaceae	Eunotia ursamaioris	Lange-Bertalot & Nörpel-Schempp	Pl. 21, Figs 12–23	Poor	13C, 14C, 15B, 15D, 16A, 16C, 18B, 18D	23, 47, 70, 72, 93, 95, 166, 168
Bacillariophyceae	Eunotiales	Eunotiaceae	Eunotia valida	Hustedt	Pl. 20, Figs 10–11	Rich; Moderate	2C, 12B	31, 158
Bacillariophyceae	Eunotiales	Eunotiaceae	Eunotia sp. 1 APP (teratology)		Pl. 23, Fig. 12	Poor	15C	71
Bacillariophyceae	Eunotiales	Eunotiaceae	Eunotia sp. 2 APP		Pl. 24, Fig. 23	Moderate	7D	16
Bacillariophyceae	Eunotiales	Eunotiaceae	Eunotia sp. 3 APP		Pl. 25, Fig. 43	Poor	18D	168
Bacillariophyceae	Eunotiales	Eunotiaceae	Eunotia sp. 4 APP		Pl. 25, Figs 44–45	Poor	13D, 18D	24, 168
Fragilariophyceae	Fragilariales	Fragilariaceae	Fragillaria vaucheriae	(Kützing) Petersen	Pl. 2, Fig. 45	Moderate	8C	39
Bacillariophyceae	Cymbellales	Gomphonemataceae	Gomphoneis herculeana	(Ehrenberg) Cleve	Pl. 6, Fig. 1	Poor	16B	94
Bacillariophyceae	Cymbellales	Gomphonemataceae	Gomphonema barrowiana	Patrick & Freese	Pl. 5, Fig. 65	Rich	1C	7
Bacillariophyceae	Cymbellales	Gomphonemataceae	Gomphonema brebissonii	Kützing	Pl. 6, Figs 54–63	Rich; Moderate	1D, 2A, 2C, 4C, 10D	5, 29, 31, 79, 88
Bacillariophyceae	Cymbellales	Gomphonemataceae	Gomphonema cf. clavatulum	Reichardt	Pl. 5, Fig. 54	Rich	4D	80
Bacillariophyceae	Cymbellales	Gomphonemataceae	Gomphonema cf. consector	Hohn & Hellerman	Pl. 5, Fig. 63–64	Rich	2C, 5C	21, 103
Bacillariophyceae	Cymbellales	Gomphonemataceae	Gomphonema cf. frigidum	(Lange-Bertalot) Lange-Bertalot & Reichardt apud Lange-Bertalot & Genkal	Pl. 5, Fig. 55–58	Rich; Moderate	6A, 7C, 8C, 10D	149, 15, 39, 88
Bacillariophyceae	Cymbellales	Gomphonemataceae	Gomphonema hebridense	W.Gregory	Pl. 6, Figs 28–46	Rich; Moderate	1C, 2D, 4D, 5A, 7C, 7D, 8C, 9C, 10A, 10C, 11B, 11D, 12B	7, 32, 80, 101, 15, 16, 39, 63, 85, 87, 110, 112, 158
Bacillariophyceae	Cymbellales	Gomphonemataceae	Gomphonema cf. himalayaense	(Jüttner) Jüttner	Pl. 5, Fig. 67	Moderate	8C	39
Bacillariophyceae	Cymbellales	Gomphonemataceae	Gomphonema cf. italicum	Kützing	Pl. 5, Fig. 69	Moderate	10A	85
Bacillariophyceae	Cymbellales	Gomphonemataceae	Gomphonema lateripunctatum	Reichardt & Lange-Bertalot	Pl. 6, Fig. 14	Rich	1A	5
Bacillariophyceae	Cymbellales	Gomphonemataceae	Gomphonema longiceps var. montana f. minuta	Skvortzow	Pl.5 , Figs 61–62	Rich	1B, 1D	6, 8
Bacillariophyceae	Cymbellales	Gomphonemataceae	Gomphonema olivaceum var. densestriata	Foged	Pl. 5, Fig. 68	Poor	16B	94
Bacillariophyceae	Cymbellales	Gomphonemataceae	Gomphonema cf. parapygmaeum	(Jüttner) Jüttner & Kociolek	Pl. 5, Figs 59–60	Rich; Poor	2D, 13D	32, 24
Bacillariophyceae	Cymbellales	Gomphonemataceae	Gomphonema cf. parvulum	(Kützing) Kützing	Pl. 6, Figs 12–13	Rich	3A, 4D	53, 80
Bacillariophyceae	Cymbellales	Gomphonemataceae	Gomphonema parvulum	(Kützing) Kützing	Pl. 6, Figs 48–50	Rich; Moderate	4B, 4D, 10A	78, 80, 85
Bacillariophyceae	Cymbellales	Gomphonemataceae	Gomphonema cf. pseudoclavatum	(Lange-Bertalot, Kulbs, Lauser, Norpel-Schempp & Willmann) Lange-Bertalot & Reichardt	Pl. 5, Fig. 66	Moderate	10A	85
Bacillariophyceae	Cymbellales	Gomphonemataceae	Gomphonema cf. raraense	Jüttner & S.Gurung	Pl. 6, Figs 15–27	Rich	1C, 3C, 4D, 5D, 7C, 8C, 9A, 9D, 10A, 10C	7, 55, 80, 104, 15, 39, 61, 64, 85, 87
Bacillariophyceae	Cymbellales	Gomphonemataceae	Gomphonema sp. 1 APP		Pl. 6, Figs 2–4	Rich	1A, 1C, 4D	5, 7, 80
Bacillariophyceae	Cymbellales	Gomphonemataceae	Gomphonema sp. 2 APP		Pl. 6, Fig. 5	Moderate	7C	15
Bacillariophyceae	Cymbellales	Gomphonemataceae	Gomphonema sp. 3 APP		Pl. 6, Figs 6–8	Moderate	7C, 8A	15, 37
Bacillariophyceae	Cymbellales	Gomphonemataceae	Gomphonema sp. 4 APP		Pl. 6, Figs 9–11	Moderate	8D, 9A, 11B	40, 61, 110
Bacillariophyceae	Cymbellales	Gomphonemataceae	Gomphonema sp. 5 APP		Pl. 6, Fig. 5	Rich	1C	7
Bacillariophyceae	Cymbellales	Gomphonemataceae	Gomphonema sp. 6 APP		Pl. 6, Fig. 51	Rich	1C	7
Bacillariophyceae	Cymbellales	Gomphonemataceae	Gomphonema sp. 7 APP		Pl. 6, Fig. 52	Rich	6A	149
Bacillariophyceae	Cymbellales	Gomphonemataceae	Gomphonema sp. 8 APP		Pl. 6, Fig. 53	Rich	4D	80
Bacillariophyceae	Bacillariales	Bacillariaceae	Hantzschia bardii	H.Lange-Bertalot, P.Cavacini, N.Tagliaventi & S.Alfinito	Pl. 18, Fig. 6	Rich	5B	102
Bacillariophyceae	Bacillariales	Bacillariaceae	Hantzschia calcifuga	Reichardt & Lange-Bertalot	Pl. 18, Fig. 5	Rich	3A	53
Bacillariophyceae	Bacillariales	Bacillariaceae	Hantzschia elongata	(Hantzsch) Grunow	Pl. 18, Fig. 8	Rich	5B	102
Bacillariophyceae	Bacillariales	Bacillariaceae	Hantzschia spectabilis	(Ehrenberg) Hustedt	Pl. 18, Figs 1–3	Rich	5B, 6B	102, 150
Bacillariophyceae	Bacillariales	Bacillariaceae	Hantzschia vivacior	Lange-Bertalot	Pl. 18, Fig. 4	Rich	2B	30
Bacillariophyceae	Bacillariales	Bacillariaceae	Hantzschia sp. 1 APP		Pl. 18, Fig. 7	Rich	2A	29
Bacillariophyceae	Naviculales	Naviculaceae	Hippodonta pseudopinnularia	Lange-Bertalot	Pl. 9, Figs 11–12	Poor	13A, 18D	21, 168
Bacillariophyceae	Naviculales	Naviculaceae	Kobayasiella parasubtilissima	(H.Kobayasi & T.Nagumo) Lange-Bertalot	Pl. 9, Figs 1–10	Moderate; Poor	10D, 18B, 18D	88, 166, 168
Coscinodiscophyceae	Thalassiosirales	Thalassiosiraceae	Lindavia ocellata	(Pantocsek) Nakov et al.	Pl. 1, Figs 8–19	Moderate	10A	85
Coscinodiscophyceae	Thalassiosirales	Melosiraceae	Melosira varians	Agardh	Pl. 1, Figs 1–4	Rich	4C, 6C	79, 151
Bacillariophyceae	Naviculales	Naviculaceae	Navicula antonii	Lange-Bertalot	Pl. 8, Fig. 16	Rich	5C	103
Bacillariophyceae	Naviculales	Naviculaceae	Navicula caterva	Hohn & Hellermann	Pl. 8, Fig. 11	Rich	4C	79
Bacillariophyceae	Naviculales	Naviculaceae	Navicula cf. catalanogermanica	Lange-Bertalot & G.Hofmann	Pl. 8, Fig. 10	Rich	4C	79
Bacillariophyceae	Naviculales	Naviculaceae	Navicula cryptotenella	Lange-Bertalot	Pl. 8, Fig. 8	Poor	13D	24
Bacillariophyceae	Naviculales	Naviculaceae	Navicula erifuga	Lange-Bertalot	Pl. 8, Fig. 15	Poor	13D	24
Bacillariophyceae	Naviculales	Naviculaceae	Navicula germanii	Wallace	Pl. 8, Fig. 2	Rich	6C	151
Bacillariophyceae	Naviculales	Naviculaceae	Navicula gregaria	Donkin	Pl. 8, Figs 3–5	Rich; Poor	4C, 13D	79, 24
Bacillariophyceae	Naviculales	Naviculaceae	Navicula radiosa	Kützing	Pl. 8, Fig. 1	Rich	4C	79
Bacillariophyceae	Naviculales	Naviculaceae	Navicula recens	(Lange-Bertalot) Lange-Bertalot	Pl. 8, Fig. 12	Rich	4C	79
Bacillariophyceae	Naviculales	Naviculaceae	Navicula streckerae	Lange-Bertalot & Witkowski	Pl. 8, Fig. 14	Poor	15A	69
Bacillariophyceae	Naviculales	Naviculaceae	Navicula tenelloides	Hustedt	Pl. 8, Fig. 17	Rich	4C	79
Bacillariophyceae	Naviculales	Naviculaceae	Navicula tripunctata	(O.F.Müller) Bory de Saint-Vincent	Pl. 8, Fig. 13	Moderate	11A	109
Bacillariophyceae	Naviculales	Naviculaceae	Navicula veneta	Kützing	Pl. 8, Fig. 9	Moderate	10A	85
Bacillariophyceae	Naviculales	Naviculaceae	Navicula sp. 1 APP		Pl. 8, Fig. 6–7	Moderate	11A	109
Bacillariophyceae	Naviculales	Neidiaceae	Neidium bisulcatum	(Lagerstedt) Cleve	Pl. 9, Figs 14–23	Moderate; Poor	8C, 10A, 12B, 16D	39, 85, 158, 96
Bacillariophyceae	Naviculales	Neidiaceae	Neidium bisulcatum var. subampliatum	Krammer	Pl. 9, Fig. 24	Poor	16D	96
Bacillariophyceae	Bacillariales	Bacillariaceae	Nitzschia alpina	Hustedt	Pl. 17, Fig. 7	Rich	4C	79
Bacillariophyceae	Bacillariales	Bacillariaceae	Nitzschia amphibia	Grunow	Pl. 17, Fig. 6	Moderate	11A	109
Bacillariophyceae	Bacillariales	Bacillariaceae	Nitzschia cf. columbiana	Sovereign	Pl. 17, Fig. 17	Rich	1D	8
Bacillariophyceae	Bacillariales	Bacillariaceae	Nitzschia dissipata	(Kützing) Rabenhorst	Pl. 17, Figs 1–5	Rich	4C	79
Bacillariophyceae	Bacillariales	Bacillariaceae	Nitzschia inconspicua	Grunow	Pl. 17, Figs 15–16	Moderate	11A, 11D	109, 112
Bacillariophyceae	Bacillariales	Bacillariaceae	Nitzschia cf. lacuum	Lange-Bertalot	Pl. 17, Fig. 13	Rich	4C	79
Bacillariophyceae	Bacillariales	Bacillariaceae	Nitzschia palea	(Kützing) W. Smith	Pl. 17, Figs 8–12	Rich; Moderate; Poor	3C, 5B, 9A, 11A, 13B	55, 102, 61, 109, 22
Bacillariophyceae	Bacillariales	Bacillariaceae	Nitzschia paleacea	(Grunow) Van Heurck	Pl. 17, Figs 18–21	Rich; Moderate	1B, 7C, 12B	6, 15, 158
Bacillariophyceae	Bacillariales	Bacillariaceae	Nitzschia soratensis	Morales & Vis	Pl. 17, Fig. 14	Poor	13D	24
Bacillariophyceae	Fragilariales	Fragilariaceae	Odontidium hyemale	(Lyngbye) Kützing	Pl. 2, Figs 43–44	Rich; Poor	4A, 13C	77, 23
Bacillariophyceae	Naviculales	Pinnulariaceae	Pinnularia aequilateralis	Patrick & Freese	Pl. 13, Figs 18–19	Moderate	12B	158
Bacillariophyceae	Naviculales	Pinnulariaceae	Pinnularia borealis	Ehrenberg	Pl. 15, Fig. 8	Rich	3A	53
Bacillariophyceae	Naviculales	Pinnulariaceae	Pinnularia crucifera	Cleve-Euler	Pl. 14, Figs 1–11	Rich; Moderate; Poor	2B, 5C, 10C, 11D, 12A, 12B, 15D, 16A, 16D, 17B, 18D	30, 103, 87, 112, 157, 158, 93, 96, 118, 168
Bacillariophyceae	Naviculales	Pinnulariaceae	Pinnularia cruxarea	Krammer	Pl. 12, Fig. 12	Rich	5B	102
Bacillariophyceae	Naviculales	Pinnulariaceae	Pinnularia genkalii	Krammer & Lange-Bertalot	Pl. 11, Figs 1–3	Moderate	7A, 8C, 9D	13, 39, 64
Bacillariophyceae	Naviculales	Pinnulariaceae	Pinnularia hustedtii	K.Mölder	Pl. 12, Figs 1–7	Rich; Moderate	3D, 4B, 8B, 11A, 11D, 12D	56, 78, 38, 109, 112, 160
Bacillariophyceae	Naviculales	Pinnulariaceae	Pinnularia ilkaschoenfelderae	Krammer	Pl. 11, Figs 4–5	Rich; Moderate	4A, 12B	77,12B
Bacillariophyceae	Naviculales	Pinnulariaceae	Pinnularia isostauron var. dubia	Cleve-Euler	Pl. 13, Figs 1–11	Rich; Moderate	4A, 5B, 5C, 6A, 6C, 11C, 12B	77, 102, 103, 149, 151, 111, 158
Bacillariophyceae	Naviculales	Pinnulariaceae	Pinnularia ivaloensis	Krammer	Pl. 15, Figs 9–11	Rich	1C, 5D, 6D	7, 104, 152
Bacillariophyceae	Naviculales	Pinnulariaceae	Pinnularia neomajor	Krammer	Pl. 10, Figs 1–6	Rich; Moderate	3A, 4B, 6B, 6D, 12B, 12C	53, 78, 150, 152, 158, 159
Bacillariophyceae	Naviculales	Pinnulariaceae	Pinnularia obscura	Krasske	Pl. 14, Figs 11–12	Rich; Moderate	5C, 11A	103, 109
Bacillariophyceae	Naviculales	Pinnulariaceae	Pinnularia pulchra	Østrup	Pl. 14, Figs 20–31	Rich; Moderate; Poor	1D, 7C, 8B, 8C, 9C, 11D, 12B, 15A	8, 15, 38, 39, 63, 112, 158, 69
Bacillariophyceae	Naviculales	Pinnulariaceae	Pinnularia cf. schimanskii	Krammer	Pl. 15, Figs 12–14	Moderate	7B, 8A, 9C	14, 37, 63
Bacillariophyceae	Naviculales	Pinnulariaceae	Pinnularia sinistra	Krammer	Pl. 15, Fig. 15	Moderate	10C	87
Bacillariophyceae	Naviculales	Pinnulariaceae	Pinnularia spitsbergensis	Cleve-Euler	Pl. 12, Fig. 13	Rich	3D	56
Bacillariophyceae	Naviculales	Pinnulariaceae	Pinnularia cf. subcapitata	Gregory	Pl. 14, Figs 32–34	Rich; Moderate; Poor	1A, 12B, 13A	5, 157, 21
Bacillariophyceae	Naviculales	Pinnulariaceae	Pinnularia subcapitata var. elongata	Krammer	Pl. 14, Fig. 19	Rich	5C	103
Bacillariophyceae	Naviculales	Pinnulariaceae	Pinnularia subcapitata var. subrostrata	Krammer	Pl. 14, Figs 1–18	Moderate	7C, 8A, 8B, 10C, 11A	15, 37, 38, 87, 109
Bacillariophyceae	Naviculales	Pinnulariaceae	Pinnularia submicrostauron	(Schroeter) Krammer	Pl. 14, Figs 35	Moderate	10D	88
Bacillariophyceae	Naviculales	Pinnulariaceae	Pinnularia tirolensis	(Metzeltin & Krammer) Krammer	Pl.12 , Figs 8–11	Rich; Moderate	3B, 3D, 7D, 8B	54, 56, 16, 38
Bacillariophyceae	Naviculales	Pinnulariaceae	Pinnularia viridiformis var. minor	Krammer	Pl. 15, Figs 1–7	Rich; Moderate	2B, 2C, 6B, 6C, 11D, 12B	30, 31, 150, 151, 112, 158
Bacillariophyceae	Achnanthales	Achnanthaceae	Pinnularia sp.1 APP		Pl. 12, Fig. 14	Rich	6A	149
Bacillariophyceae	Achnanthales	Achnanthaceae	Pinnularia sp.2 APP		Pl. 12, Fig. 15–20	Rich; Moderate	3C, 9D, 11D, 12C, 12D	55, 64, 112, 159, 160
Bacillariophyceae	Achnanthales	Achnanthidiaceae	Planothidium frequentissimum	(Lange-Bertalot) Lange-Bertalot	Pl. 3, Figs 22–24	Moderate	10A	85
Bacillariophyceae	Achnanthales	Achnanthidiaceae	Planothidium rostratoholarcticum	Lange-Bertalot & Bąk in Bąk & Lange-Bertalot	Pl. 3, Fig. 25	Moderate	11A	109
Bacillariophyceae	Achnanthales	Achnanthidiaceae	Psammothidium cf. microscopicum	(Cholnoky) S. Blanco	Pl. 3, Figs 35	Rich	4C	79
Bacillariophyceae	Cymbellales	Gomphonemataceae	Reimeria sinuata	(Gregory) Kociolek & Stoermer	Pl. 5, Fig. 53	Poor	13D	24
Bacillariophyceae	Cymbellales	Rhoicospheniaceae	Rhoicosphenia abbreviata	(C.Agardh) Lange-Bertalot	Pl. 5, Figs 48–52	Moderate; Poor	10A, 11A, 14C	85, 109, 47
Bacillariophyceae	Cymbellales	Rhoicospheniaceae	Rhoicosphenia cf. stoermi	E.W.Thomas & Kociolek	Pl. 5, Fig. 47	Rich	4A	77
Bacillariophyceae	Achnanthales	Achnanthaceae	Rossithidium petersenii	(Hustedt) Round & Bukhtiyarova	Pl. 3, Fig. 34	Poor	13D	24
Bacillariophyceae	Achnanthales	Achnanthidiaceae	Skabitschewskia oestrupii	(Cleve-Euler) Kulikovskiy & Lange-Bertalot	Pl. 3, Fig. 20–21	Poor	16D	96
Bacillariophyceae	Naviculales	Stauroneidaceae	Stauroneis borrichii f. subcapitata	(Petersen) Lund	Pl. 16, Fig. 6	Moderate	12B	158
Bacillariophyceae	Naviculales	Stauroneidaceae	Stauroneis heinii	(Lange-Bertalot & Krammer) Lange-Bertalot & Genkal	Pl. 16, Fig. 1	Moderate	12C	159
Bacillariophyceae	Naviculales	Stauroneidaceae	Stauroneis indianopsis	Bahls	Pl. 16, Fig. 3	Moderate	11C	111
Bacillariophyceae	Naviculales	Stauroneidaceae	Stauroneis sonyae	(Kulikovskiy, Lange-Bertalot, Witkowski & Dorofeyuk) Kulikovskiy	Pl. 16, Fig. 4	Poor	13D	24
Bacillariophyceae	Naviculales	Stauroneidaceae	Stauroneis subborealis	Bahls	Pl. 16, Fig. 5	Moderate	12B	158
Bacillariophyceae	Naviculales	Stauroneidaceae	Stauroneis superkuelbsii	Bahls	Pl. 16, Fig. 2	Moderate	11A	109
Bacillariophyceae	Naviculales	Stauroneidaceae	Stauroneis sp. 1 APP		Pl. 16, Fig. 7	Moderate	11B	110
Fragilariophyceae	Fragilariales	Fragilariaceae	Staurosira cf. construens	Ehrenberg	Pl. 2, Fig. 52	Moderate; Poor	7C, 17D	15, 120
Fragilariophyceae	Fragilariales	Fragilariaceae	Staurosirella leptostauron	(Ehrenberg) D.M.Williams and Round	Pl. 2, Figs 46–47	Moderate; Poor	7C, 17D	15, 120
Fragilariophyceae	Fragilariales	Fragilariaceae	Staurosirella cf. martyi	(Héribaud) Morales & Manoylov	Pl. 2, Figs 48–50	Moderate	7D, 10A, 14C	16, 85, 47
Fragilariophyceae	Fragilariales	Fragilariaceae	Staurosirella cf. pinnata	(Ehrenberg) Williams & Round	Pl. 2, Fig. 51	Rich	5A	101
Bacillariophyceae	Surirellales	Surirellaceae	Stenopterobia anceps	(Lewis) Brébisson ex Van Heurck	Pl. 7, Figs 1–2	Rich	1B, 1D	6, 8
Bacillariophyceae	Surirellales	Surirellaceae	Stenopterobia delicatissima	(Lewis) Van Heurck	Pl. 7, Figs 3–12	Poor	13B, 14B, 15A, 15B	22, 46, 69, 70
Fragilariophyceae	Tabellariales	Tabellareceae	Tabellaria fenestrata	(Lyngbye) Kützing	Pl. 2, Figs 1–15	Rich; Moderate; Poor	2D, 4C, 4D, 7C, 7D, 8D, 9D, 11D, 12B, 12C, 18D	32, 79, 80, 15, 16, 40, 64, 112, 158, 159, 168
Fragilariophyceae	Tabellariales	Tabellareceae	Tabellaria flocculosa	(Roth) Kützing	Pl. 2, Figs 19–28	Rich; Moderate; Poor	1C, 4C, 9C, 10A, 10C, 10D, 15B, 17B, 18D	7, 79, 63, 85, 87 88, 70, 118, 168
Fragilariophyceae	Tabellariales	Tabellareceae	Tabellaria sp. 1 APP cf. initial valve		Pl. 2, Figs 16–18	Moderate	7A, 9D, 10D	13, 64, 88
Fragilariophyceae	Tabellariales	Tabellareceae	Tabellaria sp. 2 APP cf. initial valve		Pl. 2, Figs 29–37	Rich; Moderate	3C, 4C, 7C, 7D, 10C, 10D, 12D	55, 79, 15, 16, 87, 88, 160
Bacillariophyceae	Bacillariales	Bacillariaceae	Tryblionella apiculata	Gregory	Pl. 17, Fig. 22	Rich	4C	79

## Sheet: Species List
TABLE 1. List of taxa encountered in this study, with authorship, voucher images: references to plates and figures,
peatland site, and accessioned samples at Ball State University.
Taxon	Author	Plate & Figure	Fen Type	Sample ID
Achnanthidium alpestre	(Lowe & Kociolek) Lowe & Kociolek	Pl. 3, Figs 26–27	Poor	13A, 14C
Achnanthidium eutrophilum	(Lange-Bertalot) Lange-Bertalot	Pl. 3, Fig. 33	Poor	13D
Achnanthidium gracillimum	(Meister) Lange-Bertalot	Pl. 3, Figs 28–31	Rich; Poor	3A, 4A, 14C
Achnanthidium minutissimum var. jackii	(Kützing) Czarnecki	Pl. 3, Fig. 32	Poor	16B
Adlafia multnomahii	E.A.Morales & M.Lee	Pl. 9, Fig. 13	Poor	16B
Amphora copulata	(Kützing) Schoeman & Archibald	Pl. 4, Fig. 4	Moderate	10A
Amphora ovalis	(Kützing) Kützing	Pl. 4, Figs 1–3	Rich; Moderate	2D, 8C, 11C
Amphora pediculus	(Kützing) Grunow	Pl. 4, Figs 5–9	Moderate; Poor	11A, 17A, 18A
Aulacoseira ambigua	(Grunow) Simonsen	Pl. 1, Figs 6–7	Rich; Poor	1B, 16D
Cocconeis pediculus	Ehrenberg	Pl. 3, Figs 1–11	Rich; Moderate; Poor	4A, 8B, 16B
Cocconeis placentula sensu lato	Ehrenberg	Pl. 3, Figs 11–19	Rich; Moderate; Poor	2D, 4D, 10A, 11A, 12B, 13D, 16A
Cyclotella meneghiniana	Kützing	Pl. 1, Fig. 5	Moderate	11D
Diatoma ehrenbergii	Kützing	Pl. 2, Fig. 40	Poor	16B
Diatoma moniliformis	Kützing	Pl. 2, Figs 41–42	Rich; Poor	4A, 13B
Diatoma vulgaris	Bory	Pl. 2, Figs 38–39	Moderate	8C, 10D
Encyonema groenglandica	(Foged) Kulikovskiy & Lange-Bertalot	Pl. 5, Figs 34–36	Rich; Moderate	1D, 9B, 12B
Encyonema cf. groenglandica	(Foged) Kulikovskiy & Lange-Bertalot	Pl. 5, Figs 38–39	Rich; Moderate	1D, 8C
Encyonema lunatum var. alaskaensis	(Foged) Krammer	Pl. 5, Figs 30–32	Rich; Moderate	1B, 9A
Encyonema montana	L.Bahls	Pl. 5, Figs 43–45	Rich; Poor	1C, 4A, 16A
Encyonema neogracile	Krammer	Pl. 5, Figs 16–29	Rich; Moderate; Poor	1B, 7C, 7D, 8D, 9A, 9D, 10C, 11A, 13C
Encyonema paucistriatum	(Cleve-Euler) D.G.Mann	Pl. 5, Figs 1–14	Rich; Moderate; Poor	1D, 3D, 7A, 7C, 7D, 8D, 9A, 11A, 11B, 16C
Encyonema procerum	Krammer	Pl. 5, Fig. 34	Moderate	8C
Encyonema schimanskii	Krammer	Pl. 5, Figs 40–42	Rich; Moderate	1B, 1C, 7C
Encyonema silesiacum	(Bleisch in Rabenh.) D.G.Mann	Pl. 5, Fig. 33	Moderate	11A
Encyonopsis cf. minuta	Krammer & E.Reichardt	Pl. 6, Fig. 67	Poor	16B
Encyonopsis montana	L.Bahls	Pl. 6, Fig. 64	Poor	13C
Encyonopsis robusta	(Hustedt) L.Bahls	Pl. 6, Fig. 65	Rich	4D
Encyonopsis thumensis	Krammer	Pl. 6, Fig. 66	Poor	16B
Eunotia arcus	Ehrenberg	Pl. 23, Figs 19–20	Rich	5B, 6D
Eunotia ambivalens	Lange-Bertalot & Tagliaventi	Pl. 21, Figs 6–10	Rich	2A, 3C, 4A
Eunotia bidens	Ehrenberg	Pl. 23, Fig. 22	Rich	3C
Eunotia bilunaris	(Ehrenberg) Souza	Pl. 24, Figs 7–11	Rich; Moderate	2A, 3A, 7C, 10C, 11D
Eunotia curtagrunowii	Lange-Bertalot & Nörpel Schempp	Pl. 23, Figs 13–18	Rich; Moderate	3A, 5B, 9C, 12B, 12C
Eunotia ferefalcata	Kulikovskiy & Lange-Bertalot	Pl. 24, Figs 12–16	Rich; Moderate; Poor	5B, 9D, 15D, 16A, 18D
Eunotia flexuosa	(Brébisson ex Kutzing) Kützing	Pl. 20, Figs 1–6	Moderate; Poor	11D, 13D, 14A, 14D, 15B, 15D
Eunotia cf. groenglandica	(Grunow) Norpel-Schempp & Lange-Bertalot	Pl. 24, Fig. 20	Moderate	12C
Eunotia horstii	Furey, Lowe & Johansen	Pl. 22, Figs 45–47	Rich; Moderate	5C, 5D, 8D
Eunotia cf. intermedia	(Krasske) Nörpel & Lange-Bertalot	Pl. 25, Fig. 38	Moderate	9A
Eunotia juettnerae	Lange-Bertalot	Pl. 24, Figs 1–3	Poor	13C, 14B
Taxon	Author	Plate & Figure	Fen Type	Sample ID
Eunotia cf. julma	Lange-Bertalot	Pl. 21, Fig. 8	Poor	15B
Eunotia julma	Lange-Bertalot	Pl. 21, Figs 1– 7	Moderate; Poor	8D, 9C, 9D, 13C, 14D, 15B
Eunotia macroglossa	Furey, Lowe & Johansen	Pl. 24, Figs 17–19	Rich	1C, 4C, 4D
Eunotia cf. maior	(Smith) Rabenhorst	Pl. 25, Fig. 28	Moderate	12B
Eunotia cf. mucophila	(Lange-Bertalot & Nörpel Schempp) Metzeltin, Lange-Bertalot & Garcia-Rodrigu	Pl. 20, Figs 12–13	Poor	14B, 18A
Eunotia mucophila	(Lange-Bertalot & Nörpel Schempp) Metzeltin, Lange-Bertalot & Garcia-Rodrigu	Pl. 20, Figs 14–22	Poor	10D, 15B, 15D, 16A, 18A
Eunotia naegelii	Migula	Pl. 22, Figs 1–5	Poor	13B, 14C, 15C, 18D
Eunotia neocompacta	Mayama	Pl. 25, Figs 1–13	Moderate; Poor	7D, 9A, 10D, 11A, 12B, 14B, 15B
Eunotia neocompacta var. vixcompacta	Lange-Bertalot	Pl. 25, Figs 14–17	Moderate; Poor	10A, 10D, 13A, 13C, 14C, 15A, 15C
Eunotia paludosa	Grunow	Pl. 25, Figs 29–36	Moderate; Poor	10D, 13D, 14A, 15B, 16A, 17C
Eunotia panda	J.Veselá and J.R.Johans	Pl. 24, Figs 4–6	Moderate; Poor	8A, 14A, 15C
Eunotia pseudoflexuosa	Hustedt	Pl. 20, Figs 7–9	Moderate	9B, 9C, 11B
Eunotia pseudogroenglandica	Lange-Bertalot & Tagliaventi	Pl. 22, Figs 37–44	Poor	15D, 16A, 16C, 17D, 18D
Eunotia pseudoparallela	Cleve-Euler	Pl. 19, Figs 1–13	Moderate; Poor	8A, 13A, 13C, 13D, 14A, 16B
Eunotia praerupta	Ehrenberg	Pl. 23, Figs 1–6	Moderate; Poor	12A, 12B, 13B, 13C, 13D
Eunotia praerupta var. inflata	(Grunow) J.Frenguelli	Pl. 23, Figs 7–10	Moderate; Poor	12A, 12B, 13D, 15D
Eunotia richbuttensis	Furey, R.L.Lowe & Johansen	Pl. 23, Fig. 11	Rich	3D
Eunotia rushforthii	Furey, R.L.Lowe & Johansen	Pl. 25, Figs 39–42	Moderate; Poor	10C, 10D, 14B
Eunotia cf. scandiorussica	M.Kulikovskiy, H.Lange-Bertalot, S.Genkal & A.Witkowski	Pl. 24, Fig. 22	Moderate	11C
Eunotia scandiorussica	M.Kulikovskiy, H.Lange-Bertalot, S.Genkal & A.Witkowski	Pl. 22, Figs 11–27	Rich; Moderate; Poor	3D, 4C, 4D, 5B, 8C, 8D, 9D, 11B, 11D, 13B, 14C, 15B, 18D
Eunotia sedina	Lange-Bertalot, Bak et Witkowski	Pl. 25, Figs 19–27	Rich; Moderate	4D, 8A, 8C, 9A, 12B
Eunotia septentrionalis	Østrup	Pl. 23, Figs 23–24	Poor	13D
Eunotia cf. silesioscandica	Lange-Bertalot et E. Sienkiewicz	Pl. 24, Fig. 21	Rich	4D
Eunotia subcapitata	M.Kulikovskiy, H.Lange-Bertalot, S.Genkal & A.Witkowski	Pl. 22, Figs 6–10	Rich; Moderate; Poor	1B, 5B, 5C, 8B, 13C
Eunotia superbidens	Lange-Bertalot	Pl. 23, Fig. 21	Moderate	12B
Eunotia superpaludosa	Lange-Bertalot	Pl. 25, Fig. 18	Poor	13B
Eunotia tenella	(Grunow) Hustedt	Pl. 22, Figs 28–36	Rich; Moderate; Poor	1B, 7A, 8C, 13C, 15B, 16A, 17D
Eunotia cf. trinacria	Krasske	Pl. 25, Fig. 37	Poor	15A
Eunotia ursamaioris	Lange-Bertalot & Nörpel-Schempp	Pl. 21, Figs 12–23	Poor	13C, 14C, 15B, 15D, 16A, 16C, 18B, 18D
Eunotia valida	Hustedt	Pl. 20, Figs 10–11	Rich; Moderate	2C, 12B
Eunotia sp. 1 APP (teratology)		Pl. 23, Fig. 12	Poor	15C
Eunotia sp. 2 APP		Pl. 24, Fig. 23	Moderate	7D
Eunotia sp. 3 APP		Pl. 25, Fig. 43	Poor	18D
Eunotia sp. 4 APP		Pl. 25, Figs 44–45	Poor	13D, 18D
Taxon	Author	Plate & Figure	Fen Type	Sample ID
Fragillaria vaucheriae	(Kützing) Petersen	Pl. 2, Fig. 45	Moderate	8C
Gomphoneis herculeana	(Ehrenberg) Cleve	Pl. 6, Fig. 1	Poor	16B
Gomphonema barrowiana	Patrick & Freese	Pl. 5, Fig. 65	Rich	1C
Gomphonema brebissonii	Kützing	Pl. 6, Figs 54–63	Rich; Moderate	1D, 2A, 2C, 4C, 10D
Gomphonema cf. clavatulum	Reichardt	Pl. 5, Fig. 54	Rich	4D
Gomphonema cf. consector	Hohn & Hellerman	Pl. 5, Fig. 63–64	Rich	2C, 5C
Gomphonema cf. frigidum	(Lange-Bertalot) Lange-Bertalot & Reichardt apud Lange-Bertalot & Genkal	Pl. 5, Fig. 55–58	Rich; Moderate	6A, 7C, 8C, 10D
Gomphonema hebridense	W.Gregory	Pl. 6, Figs 28–46	Rich; Moderate	1C, 2D, 4D, 5A, 7C, 7D, 8C, 9C, 10A, 10C, 11B, 11D, 12B
Gomphonema cf. himalayaense	(Jüttner) Jüttner	Pl. 5, Fig. 67	Moderate	8C
Gomphonema cf. italicum	Kützing	Pl. 5, Fig. 69	Moderate	10A
Gomphonema lateripunctatum	Reichardt & Lange-Bertalot	Pl. 6, Fig. 14	Rich	1A
Gomphonema longiceps var. montana f. minuta	Skvortzow	Pl.5 , Figs 61–62	Rich	1B, 1D
Gomphonema olivaceum var. densestriata	Foged	Pl. 5, Fig. 68	Poor	16B
Gomphonema cf. parapygmaeum	(Jüttner) Jüttner & Kociolek	Pl. 5, Figs 59–60	Rich; Poor	2D, 13D
Gomphonema cf. parvulum	(Kützing) Kützing	Pl. 6, Figs 12–13	Rich	3A, 4D
Gomphonema parvulum	(Kützing) Kützing	Pl. 6, Figs 48–50	Rich; Moderate	4B, 4D, 10A
Gomphonema cf. pseudoclavatum	(Lange-Bertalot, Kulbs, Lauser, Norpel-Schempp & Willmann) Lange-Bertalot & Reichardt	Pl. 5, Fig. 66	Moderate	10A
Gomphonema cf. raraense	Jüttner & S.Gurung	Pl. 6, Figs 15–27	Rich	1C, 3C, 4D, 5D, 7C, 8C, 9A, 9D, 10A, 10C
Gomphonema sp. 1 APP		Pl. 6, Figs 2–4	Rich	1A, 1C, 4D
Gomphonema sp. 2 APP		Pl. 6, Fig. 5	Moderate	7C
Gomphonema sp. 3 APP		Pl. 6, Figs 6–8	Moderate	7C, 8A
Gomphonema sp. 4 APP		Pl. 6, Figs 9–11	Moderate	8D, 9A, 11B
Gomphonema sp. 5 APP		Pl. 6, Fig. 5	Rich	1C
Gomphonema sp. 6 APP		Pl. 6, Fig. 51	Rich	1C
Gomphonema sp. 7 APP		Pl. 6, Fig. 52	Rich	6A
Gomphonema sp. 8 APP		Pl. 6, Fig. 53	Rich	4D
Hantzschia bardii	H.Lange-Bertalot, P.Cavacini, N.Tagliaventi & S.Alfinito	Pl. 18, Fig. 6	Rich	5B
Hantzschia calcifuga	Reichardt & Lange-Bertalot	Pl. 18, Fig. 5	Rich	3A
Hantzschia elongata	(Hantzsch) Grunow	Pl. 18, Fig. 8	Rich	5B
Hantzschia spectabilis	(Ehrenberg) Hustedt	Pl. 18, Figs 1–3	Rich	5B, 6B
Hantzschia vivacior	Lange-Bertalot	Pl. 18, Fig. 4	Rich	2B
Hantzschia sp. 1 APP		Pl. 18, Fig. 7	Rich	2A
Hippodonta pseudopinnularia	Lange-Bertalot	Pl. 9, Figs 11–12	Poor	13A, 18D
Kobayasiella parasubtilissima	(H.Kobayasi & T.Nagumo) Lange-Bertalot	Pl. 9, Figs 1–10	Moderate; Poor	10D, 18B, 18D
Lindavia ocellata	(Pantocsek) Nakov et al.	Pl. 1, Figs 8–19	Moderate	10A
Melosira varians	Agardh	Pl. 1, Figs 1–4	Rich	4C, 6C
Navicula antonii	Lange-Bertalot	Pl. 8, Fig. 16	Rich	5C
Navicula caterva	Hohn & Hellermann	Pl. 8, Fig. 11	Rich	4C
Navicula cf. catalanogermanica	Lange-Bertalot & G.Hofmann	Pl. 8, Fig. 10	Rich	4C
Navicula cryptotenella	Lange-Bertalot	Pl. 8, Fig. 8	Poor	13D
Navicula erifuga	Lange-Bertalot	Pl. 8, Fig. 15	Poor	13D
Navicula germanii	Wallace	Pl. 8, Fig. 2	Rich	6C
Navicula gregaria	Donkin	Pl. 8, Figs 3–5	Rich; Poor	4C, 13D
Navicula radiosa	Kützing	Pl. 8, Fig. 1	Rich	4C
Taxon	Author	Plate & Figure	Fen Type	Sample ID
Navicula recens	(Lange-Bertalot) Lange-Bertalot	Pl. 8, Fig. 12	Rich	4C
Navicula streckerae	Lange-Bertalot & Witkowski	Pl. 8, Fig. 14	Poor	15A
Navicula tenelloides	Hustedt	Pl. 8, Fig. 17	Rich	4C
Navicula tripunctata	(O.F.Müller) Bory de Saint-Vincent	Pl. 8, Fig. 13	Moderate	11A
Navicula veneta	Kützing	Pl. 8, Fig. 9	Moderate	10A
Navicula sp. 1 APP		Pl. 8, Fig. 6–7	Moderate	11A
Neidium bisulcatum	(Lagerstedt) Cleve	Pl. 9, Figs 14–23	Moderate; Poor	8C, 10A, 12B, 16D
Neidium bisulcatum var. subampliatum	Krammer	Pl. 9, Fig. 24	Poor	16D
Nitzschia alpina	Hustedt	Pl. 17, Fig. 7	Rich	4C
Nitzschia amphibia	Grunow	Pl. 17, Fig. 6	Moderate	11A
Nitzschia cf. columbiana	Sovereign	Pl. 17, Fig. 17	Rich	1D
Nitzschia dissipata	(Kützing) Rabenhorst	Pl. 17, Figs 1–5	Rich	4C
Nitzschia inconspicua	Grunow	Pl. 17, Figs 15–16	Moderate	11A, 11D
Nitzschia cf. lacuum	Lange-Bertalot	Pl. 17, Fig. 13	Rich	4C
Nitzschia palea	(Kützing) W. Smith	Pl. 17, Figs 8–12	Rich; Moderate; Poor	3C, 5B, 9A, 11A, 13B
Nitzschia paleacea	(Grunow) Van Heurck	Pl. 17, Figs 18–21	Rich; Moderate	1B, 7C, 12B
Nitzschia soratensis	Morales & Vis	Pl. 17, Fig. 14	Poor	13D
Odontidium hyemale	(Lyngbye) Kützing	Pl. 2, Figs 43–44	Rich; Poor	4A, 13C
Pinnularia aequilateralis	Patrick & Freese	Pl. 13, Figs 18–19	Moderate	12B
Pinnularia borealis	Ehrenberg	Pl. 15, Fig. 8	Rich	3A
Pinnularia crucifera	Cleve-Euler	Pl. 14, Figs 1–11	Rich; Moderate; Poor	2B, 5C, 10C, 11D, 12A, 12B, 15D, 16A, 16D, 17B, 18D
Pinnularia cruxarea	Krammer	Pl. 12, Fig. 12	Rich	5B
Pinnularia genkalii	Krammer & Lange-Bertalot	Pl. 11, Figs 1–3	Moderate	7A, 8C, 9D
Pinnularia hustedtii	K.Mölder	Pl. 12, Figs 1–7	Rich; Moderate	3D, 4B, 8B, 11A, 11D, 12D
Pinnularia ilkaschoenfelderae	Krammer	Pl. 11, Figs 4–5	Rich; Moderate	4A, 12B
Pinnularia isostauron var. dubia	Cleve-Euler	Pl. 13, Figs 1–11	Rich; Moderate	4A, 5B, 5C, 6A, 6C, 11C, 12B
Pinnularia ivaloensis	Krammer	Pl. 15, Figs 9–11	Rich	1C, 5D, 6D
Pinnularia neomajor	Krammer	Pl. 10, Figs 1–6	Rich; Moderate	3A, 4B, 6B, 6D, 12B, 12C
Pinnularia obscura	Krasske	Pl. 14, Figs 11–12	Rich; Moderate	5C, 11A
Pinnularia pulchra	Østrup	Pl. 14, Figs 20–31	Rich; Moderate; Poor	1D, 7C, 8B, 8C, 9C, 11D, 12B, 15A
Pinnularia cf. schimanskii	Krammer	Pl. 15, Figs 12–14	Moderate	7B, 8A, 9C
Pinnularia sinistra	Krammer	Pl. 15, Fig. 15	Moderate	10C
Pinnularia spitsbergensis	Cleve-Euler	Pl. 12, Fig. 13	Rich	3D
Pinnularia cf. subcapitata	Gregory	Pl. 14, Figs 32–34	Rich; Moderate; Poor	1A, 12B, 13A
Pinnularia subcapitata var. elongata	Krammer	Pl. 14, Fig. 19	Rich	5C
Pinnularia subcapitata var. subrostrata	Krammer	Pl. 14, Figs 1–18	Moderate	7C, 8A, 8B, 10C, 11A
Pinnularia submicrostauron	(Schroeter) Krammer	Pl. 14, Figs 35	Moderate	10D
Pinnularia tirolensis	(Metzeltin & Krammer) Krammer	Pl.12 , Figs 8–11	Rich; Moderate	3B, 3D, 7D, 8B
Pinnularia viridiformis var. minor	Krammer	Pl. 15, Figs 1–7	Rich; Moderate	2B, 2C, 6B, 6C, 11D, 12B
Pinnularia sp.1 APP		Pl. 12, Fig. 14	Rich	6A
Pinnularia sp.2 APP		Pl. 12, Fig. 15–20	Rich; Moderate	3C, 9D, 11D, 12C, 12D
Planothidium frequentissimum	(Lange-Bertalot) Lange-Bertalot	Pl. 3, Figs 22–24	Moderate	10A
Planothidium rostratoholarcticum	Lange-Bertalot & Bąk in Bąk & Lange-Bertalot	Pl. 3, Fig. 25	Moderate	11A
Taxon	Author	Plate & Figure	Fen Type	Sample ID
Psammothidium cf. microscopicum	(Cholnoky) S. Blanco	Pl. 3, Figs 35	Rich	4C
Reimeria sinuata	(Gregory) Kociolek & Stoermer	Pl. 5, Fig. 53	Poor	13D
Rhoicosphenia abbreviata	(C.Agardh) Lange-Bertalot	Pl. 5, Figs 48–52	Moderate; Poor	10A, 11A, 14C
Rhoicosphenia cf. stoermi	E.W.Thomas & Kociolek	Pl. 5, Fig. 47	Rich	4A
Rossithidium petersenii	(Hustedt) Round & Bukhtiyarova	Pl. 3, Fig. 34	Poor	13D
Skabitschewskia oestrupii	(Cleve-Euler) Kulikovskiy & Lange-Bertalot	Pl. 3, Fig. 20–21	Poor	16D
Stauroneis borrichii f. subcapitata	(Petersen) Lund	Pl. 16, Fig. 6	Moderate	12B
Stauroneis heinii	(Lange-Bertalot & Krammer) Lange-Bertalot & Genkal	Pl. 16, Fig. 1	Moderate	12C
Stauroneis indianopsis	Bahls	Pl. 16, Fig. 3	Moderate	11C
Stauroneis sonyae	(Kulikovskiy, Lange-Bertalot, Witkowski & Dorofeyuk) Kulikovskiy	Pl. 16, Fig. 4	Poor	13D
Stauroneis subborealis	Bahls	Pl. 16, Fig. 5	Moderate	12B
Stauroneis superkuelbsii	Bahls	Pl. 16, Fig. 2	Moderate	11A
Stauroneis sp. 1 APP		Pl. 16, Fig. 7	Moderate	11B
Staurosira cf. construens	Ehrenberg	Pl. 2, Fig. 52	Moderate; Poor	7C, 17D
Staurosirella leptostauron	(Ehrenberg) D.M.Williams and Round	Pl. 2, Figs 46–47	Moderate; Poor	7C, 17D
Staurosirella cf. martyi	(Héribaud) Morales & Manoylov	Pl. 2, Figs 48–50	Moderate	7D, 10A, 14C
Staurosirella cf. pinnata	(Ehrenberg) Williams & Round	Pl. 2, Fig. 51	Rich	5A
Stenopterobia anceps	(Lewis) Brébisson ex Van Heurck	Pl. 7, Figs 1–2	Rich	1B, 1D
Stenopterobia delicatissima	(Lewis) Van Heurck	Pl. 7, Figs 3–12	Poor	13B, 14B, 15A, 15B
Tabellaria fenestrata	(Lyngbye) Kützing	Pl. 2, Figs 1–15	Rich; Moderate; Poor	2D, 4C, 4D, 7C, 7D, 8D, 9D, 11D, 12B, 12C, 18D
Tabellaria flocculosa	(Roth) Kützing	Pl. 2, Figs 19–28	Rich; Moderate; Poor	1C, 4C, 9C, 10A, 10C, 10D, 15B, 17B, 18D
Tabellaria sp. 1 APP cf. initial valve		Pl. 2, Figs 16–18	Moderate	7A, 9D, 10D
Tabellaria sp. 2 APP cf. initial valve		Pl. 2, Figs 29–37	Rich; Moderate	3C, 4C, 7C, 7D, 10C, 10D, 12D
Tryblionella apiculata	Gregory	Pl. 17, Fig. 22	Rich	4C

## Sheet: Measurements
Color Key:	Set 1	Set 2	Set 3	* = over/under recorded range
Image File Name	Length um	Width um	Striae Density in 10um	Hypothesized Identity	Reference Source/ Original Author	Plate #	Figure #	Peatland Type	Slide #	Vial #
1A1.2Kurtkrammeria5.0L0.5W_CL	51.491	5.219	12-14	Gomphonema lateripunctatum	Freshwater Benthic Diatoms of Central, Cantonati, Kelly, L-B (2017) Europe pg. 308, pl. 97	6	14	Rich	1A	5
1A1.3Distronella10.0L0.3W_CL	97.213	3.852	16-17	Tabellaria fenestrata cf. initial valve		4	8	Rich	1A	5
1B1.2NitzchiaSpp.5.2L0.2W_CL	48.016	3.02	Fibulae 13-14	Nitzschia paleacea	DONA	17	21	Rich	1B	6
1B2Unknown - Copy_CL	36.883	5.09	9-10	Encyonema lunatum var. alaskaensis	DONA; Foged (1981) Diatoms in Alaska, Bibl. Phycol., pg. 72, F. 51:7; Freshwater Benthic Diatoms of Central Europe, Cantonati, Kelly, L-B (2017) pg. 207, pl. 90, fig. 16-19 & Krammer and Lange-Bertalot 1986, p. 308, fig. 120: 10-14	5	31	Rich	1B	6
1B13Eunotia2micro_CL	22.463	2.979	18-19	Eunotia tenella	DONA	22	31	Rich	1B	6
1B14Encyonema1.7micro_CL	17.383	5.032	14-14	Encyonema schimanskii	Krammer, K. (1997). Die cymbelloiden Diatomeen - Eine Monographie der weltweit bekannten Taxa. Teil 1. Allgemeines und Encyonema Part. Bibliotheca Diatomologica, 36: p. 158; pl. 14, fig. 10-17	5	40	Rich	1B	6
1B15Encyonopsis3.8micro_CL	37.758	5.513	11-12	Encyonema neogracile	DONA; Patrick and Reimer 1975, p. 46, plate 7, figs. 11-14 & Krammer and Lange-Bertalot 1986, p. 308, fig. 120: 3-5	5	26	Rich	1B	6
1B16EunotiaSp9.0L0.3W_CL	90.082*	3.607*	18-20	Eunotia subcapitata	Kulikovskiy, M., et al (2010). Eunotia (Bacillariophyta) in the Holarctic: new species from the Russian Arctic. Polish Botanical Journal, 55(1), 93-107.	22	10	Rich	1B	6
1B17EunotiaHorstii2.5L0.3W_CL	25.566	3.757	18-19	Eunotia tenella	DONA	22	28	Rich	1B	6
1B18Unknown15.0L0.6Wa_CL	150.162	7.377	14-17	Stenopterobia anceps	K. Krammer H. Lange-Bertalot (1988) Bacillariophyceae Part 2, Pg. 563 Pl. 171 Fig. 1-4	9	1	Rich	1B	6
1C1.1Kurtkrammeria4.5L0.5W_CL	46.367	5.687	11-13	Gomphonema sp. 5 RPM		6	12	Rich	1C	7
1C1GomphSp4.6mic_CL	45.824	5.941	11-15			6	Fig.	Rich	1C	7
1C2EunoSp8.7mic_CL	89.231	5.562	11-12			Pl.	Fig.	Rich	1C	7
1C4Cymbella3.3Gomph4mic_CL	40.769	4.734	11-13			6	Fig.	Rich	1C	7
1C6MaybeNav4.5mic_CL	45.748	5.689	12-15			6	Fig.	Rich	1C	7
1C7CymbSp4.1mic_CL	42.275	5.929	8-10	Encyonema paucistriatum	DONA	5	Fig.	Rich	1C	7
1C8GomphSp.2.6L0.3W_CL	27.685	3.68	13-14			6	Fig.	Rich	1C	7
1C9Unknown6mic_CL	65.444	10.18	11-12	Gomphonema sp. 1 RPM		6	-	Rich	1C	7
1D1.1NitzchiaSp.4.4L0.2W_CL	43.921	2.604	Fibulae 10-13					Rich	1D	8
1D1.2Uknown2.2L0.4W_CL	22.816	4.171	10-12					Rich	1D	8
1D1Pinnularia9.8L1.1W_CL	100.71	11.124	8-9					Rich	1D	8
1D2UnknownSp3.3L0.5W_CL	34.444	4.957	10-13					Rich	1D	8
1D3Tabellariaflocculosa3.2L0.5W_CL	31.822	5.069	14-18	Tabellaria flocculosa	DONA			Rich	1D	8
1D4EncyonemaSp1.8L0.5W_CL	17.922	4.563	13-14					Rich	1D	8
1D5EncyonemaSp3.5L0.5Wa_CL	35.754	4.808	8-9	Encyonema lunatum var. alaskaensis	DONA; Foged (1981) Diatoms in Alaska, Bibl. Phycol., pg. 72, F. 51:7; Freshwater Benthic Diatoms of Central Europe, Cantonati, Kelly, L-B (2017) pg. 207, pl. 90, fig. 16-19 & Krammer and Lange-Bertalot 1986, p. 308, fig. 120: 10-14	6		Rich	1D	8
1D5EncyonemaSp3.5L0.5Wb_CL	35.754	4.808	8-10	Encyonema lunatum var. alaskaensis	DONA; Foged (1981) Diatoms in Alaska, Bibl. Phycol., pg. 72, F. 51:7; Freshwater Benthic Diatoms of Central Europe, Cantonati, Kelly, L-B (2017) pg. 207, pl. 90, fig. 16-19 & Krammer and Lange-Bertalot 1986, p. 308, fig. 120: 10-15	6		Rich	1D	8
1D6NitzchiaSp4.5L0.3W_CL	44.894	2.618	Fibulae 11-12					Rich	1D	8
1D7EncyonemaMaybe4.0L0.8Wa_CL	40.558	7.339	9-10	Encyonema teratological form?				Rich	1D	8
1D7EncyonemaMaybe4.0L0.8Wb_CL	40.558	7.339	9-10 (14 at apices)	Encyonema teratological form?				Rich	1D	8
1D8GomphSp.3.0L0.6W_CL	30.733	5.837	10-12					Rich	1D	8
1D8GomphSp.3.0L0.6Wb_CL	30.733	5.837	10-13					Rich	1D	8
2A3GomphBrebissonii4.5mic_CL	46.203	6.25	9-10	Gomphonema brebissonii	DONA	6	55	Rich	2A	29
2A6GomphSp4.6mic_CL	38.342	7.056	11-12	Gomphonema brebissonii	DONA	6	59	Rich	2A	29
2A8TabEunotia3.1mic_CL	34.956	3.825	16-16	Eunotia bilunaris	DONA; Lange-Bertalot et al (2011) Diatoms of Europe: Vol 6, Eunotia, Plate 30, Figs 1-27, Pl 31, Figs 1-4, Pl 32, figs 1-16, Pl 33, figs 1-7	24	14	Rich	2A	29
2A9Gomph4.5mic_CL	48.419	6.865	11-12	Gomphonema brebissonii	DONA	6	53	Rich	2A	29
2A10EunoCurvata11mic_CL	122.337	4.768	13-14	Eunotia ambivalens	K. Krammer H. Lange-Bertalot Eunotia Pg. 49-51, Pl.13; Freshwater Benthic Diatoms of Central Europe pg. 231, pl. 18	21	9	Rich	2A	29
2A14NitzchiaSp.5.0L0.9Wa_CL	54.752	10.029	Striae18-19	Hantzschia sp. 1 RMP		18	7	Rich	2A	29
2A14NitzchiaSp.5.0L0.9Wb_CL	54.752	10.029	Fibulae 4-6	Hantzschia sp. 1 RMP		18	7	Rich	2A	29
2B1HantzschiaAmphioxys9.6L0.8Wa_CL	105.882	8.467	Striae 17-18	Hantzschia vivacior	Lange-Bert., (1993) Biblioth. Diatomol. pl. 104: figs 1-3.	18	4	Rich	2B	30
2B1HantzschiaAmphioxys9.6L0.8Wb_CL	105.882	8.467	Fibulae 6-7	Hantzschia vivacior	Lange-Bert., (1993) Biblioth. Diatomol. pl. 104: figs 1-3.	18	4	Rich	2B	30
2C1GomphSp4.2mic_CL	46.173	7.21	10-11	Gomphonema brebissonii	DONA	6	56	Rich	2C	31
2C2PinnularaSp11.2mic_CL	123.967	14.797	7-8	Pinnularia viridiformis var. minor	Krammer, K. (2000) The genus Pinnularia The Diatoms of Europe. Diatoms of Inland Waters and Comparable Habitats 1: pl. 161, figs. 1-4, pl. 162, figs. 1-4, pl. 164, figs. 1-4, pl. 165, figs. 1-6, pl. 166, figs. 1-4	15	1	Rich	2C	31
2D1AmphoraSp4.0L3.0W_CL	43.89	30.943	11-12	Amphora ovalis	DONA	4	1	Rich	2D	32
2D2GomphoneisSp.1.7L0.3W_CL	18.501	4.088	11-14				Pl. , Fig.	Rich	2D	32
3A1PinnulariaSp17.0L1.9Wb_CL	181.31	20.961	6-7	Pinnularia neomajor	Freshwater Benthic Diatoms of Central Europe, Cantonati, Kelly, L-B (2017) pg. 484, pl. 74, fig. 2	10	1	Rich	3A	53
3A2PinnulariaBorealis4.5L1.0W_CL	48.864	11.513	4-5	Pinnularia borealis var. ?	DONA; Krammer, K. (2000) The genus Pinnularia The Diatoms of Europe. Diatoms of Inland Waters and Comparable Habitats 1: Pl. 7, Figs. 1-5	14	8	Rich	3A	53
3B1PinnulariaBacilliformis4.7L0.7W_CL	50.383	7.494	9-10	Pinnularia tirolensis	Krammer, K. (2000) The genus Pinnularia The Diatoms of Europe. Diatoms of Inland Waters and Comparable Habitats 1: pl. 65, figs. 2-8/11-13	12	11	Rich	3B	54
3C1PinnularaSp8mic_CL	75.372	8.986	7-9				Pl. , Fig.	Rich	3C	55
3C2EunotiaSuperbidens7.2L1.2W_CL	76.586	13.925	9-10 central/ 13-14 apices	Eunotia bidens	DONA; Lange-Bertalot et al (2011) Diatoms of Europe: Vol 6, Eunotia, Plate 80, Figs 1-14; Freshwater Benthic Diatoms of Central Europe, Cantonati, Kelly, L-B (2017) pg. 233, pl. 15, figs 1-5	23	24	Rich	3C	55
3C3GomphoneisSp.2.0L0.35_CL	21.962	4.142	13-14	Gomphonema cf. raraense	Jüttner, I., et al. (2018). The genus Gomphonema (Bacillariophyta) in Rara Lake, Nepal: taxonomy, morphology, habitat distribution and description of five new species, and a new record for Gomphoneis qii. Diatom Research, 33(3), 283-320. Numbers 3-4	6	27	Rich	3C	55
3D1PinnulariaSp.6.0L1.0W_CL	68.852	11.475	9-10				Pl. , Fig.	Rich	3D	56
3D3PinnulariaSp.7.6L0.8W_CL	81.475	9.672	14-14	Pinnularia spitsbergensis	Krammer, K. (2000) The genus Pinnularia The Diatoms of Europe. Diatoms of Inland Waters and Comparable Habitats 1: pl. 121a, figs. 1-9	12	13	Rich	3D	56
3D4PinnulariaSp.7.8L1.0W_CL	84.426	12.623	6-8*	Pinnularia hustedtii	Krammer, K. (2000) The genus Pinnularia The Diatoms of Europe. Diatoms of Inland Waters and Comparable Habitats 1: Pg. 145; Molder (1951) Pl. 27 Fig. 3:1	12	7	Rich	3D	56
4A1CocconeisSp3.0L2.2W_CL	33.197	24.086*	14-16	Cocconeis pediculus	DONA	3	1	Rich	4A	77
4A2EunotiaSp19.0L0.4W_CL	154.124	5.082	12-13	Eunotia ambivalens	K. Krammer H. Lange-Bertalot Eunotia Pg. 49-51, Pl.13; Freshwater Benthic Diatoms of Central Europe pg. 231, pl. 18	21	8	Rich	4A	77
4A3CocconeisSp3.0L2.1W_CL	32.481	23.775*	14-16	Cocconeis pediculus	DONA	3	3	Rich	4A	77
4A4PinnulariaSp7.0L1.0W_CL	82.541	11.885	7-9 central/ 9-10 apices	Pinnularia aestaurii var. interrupta	Foged, N. (1981) Diatoms in Alaska Bibliotheca Phycologica, Pl. 44 Fig 3. See also: Cleve-Euler, A. (Cleve). (1934). The Diatoms of Finnish Lapland. Societas Scientiarum Fennica. Commentationes Biologicae. 4(14): 154 pp., 6 pls.page(s): p. 44; pl. 2, fig. 58	13	1	Rich	4A	77
4A7PinnulariaSp10.1L1.4Wb_CL	110.574	15.82	5-6 central/ 6-8 apices	Pinnularia ilkaschoenfelderae	Krammer, K. (2000) The genus Pinnularia The Diatoms of Europe. Diatoms of Inland Waters and Comparable Habitats 1: pl. 204, figs. 2-6	11	4	Rich	4A	77
4A8EncyonemaSp1.5L0_CL	17.353	6.956	12-12	Encyonema montana	DONA	5	43	Rich	4A	77
4B1PinnulariaSp8.0L1.0W_CL	88.525	11.639	8-9	Pinnularia hustedtii	Krammer, K. (2000) The genus Pinnularia The Diatoms of Europe. Diatoms of Inland Waters and Comparable Habitats 1: Pg. 145; Molder (1951) Pl. 27 Fig. 3:1	12	5	Rich	4B	78
4C1Unknown4mic_CL	42.083	5.311	14-15	Tryblionella apiculata	DONA	17	6	Rich	4C	79
4C2Rexlowea2.6mic_CL	29.068	6.516	15-16	Navicula gregaria	DONA	7	3	Rich	4C	79
4C3Unknown2.9mic_CL	30.7	5.387	Fibulae 8-10	Nitzschia dissipata	DONA	17	4	Rich	4C	79
4C4Unknown3mic_CL	32.876	girdle	Fibulae 8-10	Nitzschia dissipata	DONA	17	3	Rich	4C	79
4C5GomphSp3.9mic_CL	41.554	7.087	9-10	Gomphonema brebissonii	DONA	6	57	Rich	4C	79
4C6EunotiaSp1_CL	19.899*	5.207	13-16	Eunotia scandiorussica	Lange-Bertalot et al (2011) Diatoms of Europe: Vol 6, Eunotia, Plate 154, Figs 1-28	22	23	Rich	4C	79
4C7BacillariaSp1.8mic_CL	20.243	4.517	Fibulae 8-10	Nitzschia dissipata	DONA	17	5	Rich	4C	79
4C8Rexlowea1.9mic_CL	20.141	4.027	15-17	Navicula tenelloides	Lange-Bertalot, H. (2001) Navicula sensu stricto, 10 genera separated from Navicula sensu lato, Frustulia Diatoms of Europe 2: Pl: 32, Figs: 1-10.	7	17	Rich	4C	79
4C9EunotiaSp3.5mic_CL	27.127	5.731	14-16	Eunotia scandiorussica	Lange-Bertalot et al (2011) Diatoms of Europe: Vol 6, Eunotia, Plate 154, Figs 1-28	22	16	Rich	4C	79
4C10NitzchiaSp2.0L0.3W_CL	22.376*	3.858	Fibulae 11-12 Striae 20-21*	Nitzschia alpina	DONA	17	7	Rich	4C	79
4C11PlaconeisSp1.9L0.6W_CL	20.055	6.894	11-13	Navicula recens	Freshwater Benthic Diatoms of Central Europe, Cantonati, Kelly, L-B (2017) pg. 402, pl. 35 fig. 14-18	7	12	Rich	4C	79
4C11PlaconeisSp1.9L0.6Wb_CL	20.055	6.894	11-13	Navicula recens	Freshwater Benthic Diatoms of Central Europe, Cantonati, Kelly, L-B (2017) pg. 402, pl. 35 fig. 14-19	7	12	Rich	4C	79
4C12Unknown4.1L0.8Lb_CL	44.108	8.822	10-12	Navicula radiosa	Lange-Bertalot, H. (2001) Navicula sensu stricto, 10 genera separated from Navicula sensu lato, Frustulia Diatoms of Europe 2: Pl: 8, Figs: 1-7 Pl 67: 1-2. Freshwater Benthic Diatoms of Central Europe, Cantonati, Kelly, L-B (2017) pg. 401, pl. 36 fig. 1-5	7	1	Rich	4C	79
4C12Unknown4.1L0.8W_CL	44.108	8.822	10-12	Navicula radiosa	Lange-Bertalot, H. (2001) Navicula sensu stricto, 10 genera separated from Navicula sensu lato, Frustulia Diatoms of Europe 2: Pl: 8, Figs: 1-7 Pl 67: 1-2. Freshwater Benthic Diatoms of Central Europe, Cantonati, Kelly, L-B (2017) pg. 401, pl. 36 fig. 1-6	7	1	Rich	4C	79
4C13TabellariaFenestrata3.6L5.0W_CL	38.705	4.801	14-15	Tabellaria fenestrata	DONA	2	6	Rich	4C	79
4C14TabellariaFlocculosa4.0L0.5W_CL	46.076	4.898	13-14	Tabellaria flocculosa	DONA	2	20	Rich	4C	79
4D1GomphSp3.7L0.7W_CL	40.854	7.25	13-14	Gomphonema sp. 8 RMP		6	49	Rich	4D	80
4D2NaviculaSp3.0L0.6W_CL	31.45	6.955	13-14	Gomphonema cf. parvulum	Freshwater Benthic Diatoms of Central Europe, Cantonati, Kelly, L-B (2017) pg. 315-316, pl. 101 fig. 1-5	7	15	Rich	4D	80
4D3TabFenestrata3.9L0.4W_CL	42.01	4.417	15-16	Tabellaria fenestrata	DONA	2	4	Rich	4D	80
4D5Unknown1.5L0.3W_CL	15.863	3.728	19-20	Encyonopsis robusta	DONA; Bahls, L. (2013) Encyonopsis from western North America	8	11	Rich	4D	80
4D6Gomph1.6L0.4Wa_CL	17.645	4.121	15-16				Pl. , Fig.	Rich	4D	80
4D6Gomph1.6L0.4Wb_CL	17.645	4.121	14-16				Pl. , Fig.	Rich	4D	80
5A1StaurosirellaPinnata0.5L0.4W_CL	5.732	4.497	12-14	cf. Staurosirella pinnata	Difficult to discern with LM alone; SEM needed	2	51	Rich	5A	101
5B1EunotiaSp3.3L0.5W_CL	34.78	5.187	15-16	Eunotia scandiorussica	Lange-Bertalot et al (2011) Diatoms of Europe: Vol 6, Eunotia, Plate 154, Figs 1-28	22	11	Rich	5B	102
5B2EunotiaSp.9.5L0.3W_CL	98.86	3.437	18-18	Eunotia subcapitata	Kulikovskiy, M., et al (2010). Eunotia (Bacillariophyta) in the Holarctic: new species from the Russian Arctic. Polish Botanical Journal, 55(1), 93-107.	22	7	Rich	5B	102
5B3EunotiaMucophila5.2L0.2W_CL	55.77*	3.847*	17-18	Eunotia cf. ferefalcata	Lange-Bertalot et al (2011) Diatoms of Europe: Vol 6, Eunotia, Plate 139, Figs 40-52	24	12	Rich	5B	102
5B4EunotiaMetamonodon5.0L1.0W_CL	52.85	10.769	10-12	Eunotia arcus	Lange-Bertalot et al (2011) Diatoms of Europe: Vol 6, Eunotia, Plate 183, Figs 1-17, Pl. 184, figs 1-22	23	21	Rich	5B	102
5C1NaviculaAntonii1.9L0.7W_CL	19.085	7.521	13-14	Navicula antonii	DONA; Lange-Bertalot, H. (2001) Navicula sensu stricto, 10 genera separated from Navicula sensu lato, Frustulia Diatoms of Europe 2: Pl: 13, Figs: 1-15 Pl. 28: 6	7	16	Rich	5C	103
5C2GomphSp2.0L0.3W_CL	20.306	4.301	13-14				Pl. , Fig.	Rich	5C	103
5C3Unknown2.7L0.5Wa_CL	27.23	5.226	11-12	Pinnularia obscura	Krammer, K. (2000) The genus Pinnularia The Diatoms of Europe. Diatoms of Inland Waters and Comparable Habitats 1: pl. 13, figs. 10-21	14	9	Rich	5C	103
5C3Unknown2.7L0.5Wb_CL	27.23	5.226	11-12	Pinnularia obscura	Krammer, K. (2000) The genus Pinnularia The Diatoms of Europe. Diatoms of Inland Waters and Comparable Habitats 1: pl. 13, figs. 10-21	14	9	Rich	5C	103
6A1PinnulariaSp7.0L1.0W_CL	71.625	9.846	9-10				Pl. , Fig.	Rich	6A	149
6A2Unknown3.8L0.5W_CL	38.687	5.586	13-14	Gomphonema sp. 7 RMP		6	48	Rich	6A	149
6B1HantzschiaOrNitzchia18.8L1.0W_CL	196.404	10.77	15-16*	Hantzschia spectabilis	KLB Bacillariophyceae 1991 2. Teil / Part 2 Pl. 91 Fig 1-4	18	3	Rich	6B	150
7A1EncyonemaPaucistriatum4.2L0.55W_CL	42.797*	6.848*	7-8 central/ 8-9 apices	Encyonema paucistriatum	DONA; Krammer and Lange-Bertalot 1986, p. 305, plate 119, figs 14-16	5	1	Moderate	7A	13
7A1EncyonemaPaucistriatum4.2L0.55Wb_CL	42.798	7.072	8-10 central/ 9-10 apices	Encyonema paucistriatum	DONA; Krammer and Lange-Bertalot 1986, p. 305, plate 119, figs 14-16	5	2	Moderate	7A	13
7A2Unknown6.5L0.7Wb_CL	67.847	7.308	13-14 central/ 15-16 apices	Tabellaria sp. 1 RMP cf. initial valve		2	18	Moderate	7A	13
7A3PinnulariaSp10.5L1.6W_CL	121.391	19.54	5-6*	Pinnularia genkalii	Krammer, K. (2000) The genus Pinnularia The Diatoms of Europe. Diatoms of Inland Waters and Comparable Habitats 1: Pl. 203 figs. 1-4	11	3	Moderate	7A	13
7B1PinnulariaSp3.1L0.5W_CL	35.756*	5.995*	11-12*	Pinnularia cf. schimanskii	Krammer, K. (2000) The genus Pinnularia The Diatoms of Europe. Diatoms of Inland Waters and Comparable Habitats 1: pl. 9, figs. 10-13	15	12	Moderate	7B	14
7C1PinnulariaSp.3.8L0.5W_CL	44.179	6.225*	10-11	Pinnularia pulchra	Krammer, K. (2000) The genus Pinnularia The Diatoms of Europe. Diatoms of Inland Waters and Comparable Habitats 1: pl. 215, figs. 1-3	14	20	Moderate	7C	15
7C2Unknown3.0L0.3W_CL	33.572	4.256	11-12	Gomphonema cf. raraense	Jüttner, I., et al. (2018). The genus Gomphonema (Bacillariophyta) in Rara Lake, Nepal: taxonomy, morphology, habitat distribution and description of five new species, and a new record for Gomphoneis qii. Diatom Research, 33(3), 283-320. Numbers 3-4	6	17	Moderate	7C	15
7D1PinnulariaSp.5.8L0.65W_CL	69.892	8.019	7-9	Pinnularia tirolensis	Krammer, K. (2000) The genus Pinnularia The Diatoms of Europe. Diatoms of Inland Waters and Comparable Habitats 1: pl. 65, figs. 2-8/11-13	12`	8	Moderate	7D	16
7D2KurtkrammeriaNeoamphioxys5.0L0.55W_CL	56.993	6.972	13-14	Gomphonema hebridense	Freshwater Benthic Diatoms of Central Europe, Cantonati, Kelly, L-B (2017) pg. 422, pl. 54, figs 11-13	6	29	Moderate	7D	16
7D3EncyonemaLangeBertalotii.2.2L0.6W_CL	26.945	7.257*	9-10	Encyonema paucistriatum	DONA; Krammer and Lange-Bertalot 1986, p. 305, plate 119, figs 14-16	5	7	Moderate	7D	16
7D4EunotiaCharliereimeri5.4L0.6W_CL	67.206	7.064	13-14	Eunotia sp. 2 RMP		24	26	Moderate	7D	16
8A1PinnulariaSp.3.2L0.5W_CL	32.577	5.423	13-13	Pinnularia subcapitata var. subrostrata	Krammer, K. (2000) The genus Pinnularia The Diatoms of Europe. Diatoms of Inland Waters and Comparable Habitats 1: pl. 90, figs. 18-23	15	16	Moderate	8A	37
8B1Unknown3.7L0.5W_CL	37.566	5.548	12-13	Pinnularia subcapitata var. subrostrata	Krammer, K. (2000) The genus Pinnularia The Diatoms of Europe. Diatoms of Inland Waters and Comparable Habitats 1: pl. 90, figs. 18-23	14	12	Moderate	8B	38
8C1KurtkrammeriaNeoamphioxys4.2L5.0W_CL	43.885	5.151	15-17	Gomphonema hebridense	Freshwater Benthic Diatoms of Central Europe, Cantonati, Kelly, L-B (2017) pg. 306, pl. 100 fig. 6-10	6	34	Moderate	8C	39
8C2GomphonemaPygmaeum2.2L0.3W_CL	22.549	3.77	12-13	Gomphonema cf. raraense	Jüttner, I., et al. (2018). The genus Gomphonema (Bacillariophyta) in Rara Lake, Nepal: taxonomy, morphology, habitat distribution and description of five new species, and a new record for Gomphoneis qii. Diatom Research, 33(3), 283-320. Numbers 3-4	6	24	Moderate	8C	39
8C3Unknown2.7L0.5W_CL	28.606	5.647*	not visible	Neidium bisulcatum	Freshwater Benthic Diatoms of Central Europe, Cantonati, Kelly, L-B (2017) pg. 422, pl. 54, figs 11-13	8	24	Moderate	8C	39
8D1EncyonemaNeogracile3.8L0.65W_CL	38.711	6.321	12-13	Encyonema neogracile	DONA; Patrick and Reimer 1975, p. 46, plate 7, figs. 11-14 & Krammer and Lange-Bertalot 1986, p. 308, fig. 120: 3-5	5	20	Moderate	8D	40
9D1PinnulariaSp12.8L1.7Wb_CL	128.154	17.692	6-7	Pinnularia genkalii	Krammer, K. (2000) The genus Pinnularia The Diatoms of Europe. Diatoms of Inland Waters and Comparable Habitats 1: Pl. 203 figs. 1-4	11	2	Moderate	9D	64
10A1GomphoneisPseudo-Okunoi1.8L0.6W_CL	18.031	6.89	14-15				Pl. , Fig.	Moderate	10A	85
10A2UnknownCentric0.9D_CL	9.625	-	20-24	Lindavia ocellata	DONA	1	14	Moderate	10A	85
10A3UnknownCentric0.7D_CL	7.578	-	20-24	Lindavia ocellata	DONA	1	17	Moderate	10A	85
10A4NaviculaCaterva1.7L0.5W_CL	17.249	4.919	14-15	Navicula veneta	Lange-Bertalot, H. (2001) Navicula sensu stricto, 10 genera separated from Navicula sensu lato, Frustulia Diatoms of Europe 2: Pl: 14, Figs: 23-30. Freshwater Benthic Diatoms of Central Europe, Cantonati, Kelly, L-B (2017) pg. 412, pl. 32 fig. 44-48	7	9	Moderate	10A	85
10A5CocconeisCascadensis1.8L1.0W_CL	18.174	9.401	22-24	Cocconeis placentula sensu lato	DONA (lumps C. placentula, C. euglypta and C. lineata)	3	16	Moderate	10A	85
10A6AmphoraCopulata2.0L1.0W_CL	21.014	12.129	14-16	Amphora copulata	DONA	4	4	Moderate	10A	85
10A7UnknownCentric1.0D_CL	9.468	-	20-25	Lindavia ocellata	DONA	1	13	Moderate	10A	85
10C1KurtkrammeriaSubspicula5.2L0.5W_CL	55.462	6	14-15	Gomphonema hebridense	Freshwater Benthic Diatoms of Central Europe Cantonati, Kelly, L-B (2017)pg. 306, pl. 100 fig. 6-10	6	28	Moderate	10C	87
10D1DiatomaVulgaris3.6L1.0W_CL	36.782	11.142	Costae 7-8	Diatoma vulgaris	DONA	2	41	Moderate	10D	88
10D2KobayasiellaParasubtilissmaLessDistorted_CL	30.581	4.55	not visible	Kobayasiella parasubtilissma	DONA	8	5	Moderate	10D	88
11A1StauroneisSp.14.2L2.5Wb_CL	141.243	26.308	18-20	Stauroneis superkuelbsii	DONA; Bahls, L. (2010) Stauroneis in the Northern Rockies: Volume 4. The Montana Diatom Collection, Helena, 172 pp.	16	2	Moderate	11A	109
11A2EncyonemaSp3.9L0.6W_CL	39.699	6.039	13-14	Encyonema neogracile	DONA; Patrick and Reimer 1975, p. 46, plate 7, figs. 11-14 & Krammer and Lange-Bertalot 1986, p. 308, fig. 120: 3-5	5	19	Moderate	11A	109
11A3Unknown2.7L0.5W_CL	28.048	5.466	12-13	Pinnularia obscura	Krammer, K. (2000) The genus Pinnularia The Diatoms of Europe. Diatoms of Inland Waters and Comparable Habitats 1: pl. 13, figs. 10-21	14	10	Moderate	11A	109
11A3Unknown2.7L0.5Wb_CL	28.048	5.466	11-13	Pinnularia obscura	Krammer, K. (2000) The genus Pinnularia The Diatoms of Europe. Diatoms of Inland Waters and Comparable Habitats 1: pl. 13, figs. 10-21	14	10	Moderate	11A	109
11A4EunotiaSp3.1L0.4W_CL	31.32	4.047	17-18	Eunotia neocompacta	Freshwater Benthic Diatoms of Central Europe pg. 248, pl. 17; Lange-Bertalot et al (2011) Diatoms of Europe: Vol 6, Eunotia, Plate 122, Figs 1-22	25	10	Moderate	11A	109
11A5PinnulariaBullacostae3.5L0.5W_CL	36.067	5.633	12-13	Pinnularia subcapitata var. subrostrata	Krammer, K. (2000) The genus Pinnularia The Diatoms of Europe. Diatoms of Inland Waters and Comparable Habitats 1: pl. 90, figs. 18-23	14	13	Moderate	11A	109
11A6UnknownAraphid2.1L0.5W_CL	22.102	5.284	11-12	Rhoicosphenia abbreviata	DONA; Freshwater Benthic Diatoms of Central Europe pg. 535, pl. 19, figs 43-49	5	51	Moderate	11A	109
11A7PlanothidiumRostratoholarcticum1.0L0.5W_CL	9.621	5.287	13-15	Planothidium rostratoholarcticum	DONA; Freshwater Benthic Diatoms of Central Europe, Cantonati, Kelly, L-B (2017) pg. 510, pl. 25, figs 42-46	3	24	Moderate	11A	109
11A8GyrosigmaHippocampusPartial8.0L0.9W_CL	81.387	10.772	18-19				Pl. , Fig.	Moderate	11A	109
11D13.2L0.5W_CL	32.782	5.237	12-13	Pinnularia pulchra	Krammer, K. (2000) The genus Pinnularia The Diatoms of Europe. Diatoms of Inland Waters and Comparable Habitats 1: pl. 215, figs. 1-3	14	26	Moderate	11D	112
12A1EunotiaPraerupta5.7L1.5W_CL	58.389	16.082	7-10	Eunotia praerupta var. inflata	Lange-Bertalot et al (2011) Diatoms of Europe: Vol 6, Eunotia, Plate 191, Figs 1-13; Freshwater Benthic Diatoms of Central Europe, Cantonati, Kelly, L-B (2017) pg. 251, pl. 14, fig 20	23	10	Moderate	12A	157
12A2PinnulariaSp13.0L1.3W_CL	129.078	14.616	9-10	Pinnularia crucifera	Krammer, K. (2000) The genus Pinnularia The Diatoms of Europe. Diatoms of Inland Waters and Comparable Habitats 1: Pl. 122, Figs. 1-5	11	5	Moderate	12A	157
12B1EunotiaSuperbidens6.2L1.5W_CL	69.462	14.692	10-11	Eunotia superbidens	DONA; Lange-Bertalot et al (2011) Diatoms of Europe: Vol 6, Eunotia, Plate 81, Figs 1-10	23	23	Moderate	12B	158
12B2Unknown4.7L0.5W_CL	48.096	5.944*	not visible	Neidium bisulcatum	Freshwater Benthic Diatoms of Central Europe, Cantonati, Kelly, L-B (2017) pg. 422, pl. 54, figs 11-13	8	19	Moderate	12B	158
12C1PinnulariaSp10.0L1.1W_CL	100.779	11.693	7-8				Pl. , Fig.	Moderate	12C	159
12C2PinnulariaSp.8.5L1.0W_CL	85.775	10.927	9-10				Pl. , Fig.	Moderate	12C	159
12C3PinnulariaSp.7.2L0.9W_CL	75.389	9	9-10				Pl. , Fig.	Moderate	12C	159
13B1DiatomaMoniliformis2.5L0.5W_CL	25.662	5.526*	Ribs 7-8	Diatoma moniliformis	DONA	2	44	Poor	13B	22
13C1EunotiaSp3.2L0.35W_CL	33.966	4.269	13-14	Eunotia ursamaioris	Lange-Bertalot et al (2011) Diatoms of Europe: Vol 6, Eunotia, Plate 152, Figs 1-49, Pl 153, Figs 1-6	21	14	Poor	13C	23
13C2EunotiaSp.9.5L0.3W_CL	97.255*	3.116	15-16*	Eunotia subcapitata	Kulikovskiy, M., et al (2010). Eunotia (Bacillariophyta) in the Holarctic: new species from the Russian Arctic. Polish Botanical Journal, 55(1), 93-107	22	8	Poor	13C	23
13C3EunotiaSp.3.7L0.4W_CL	38.119	4.632	17-18	Eunotia neocompacta	Freshwater Benthic Diatoms of Central Europe pg. 248, pl. 17; Lange-Bertalot et al (2011) Diatoms of Europe: Vol 6, Eunotia, Plate 122, Figs 1-22	25	4	Poor	13C	23
13C4EunotiaParalleladubia6.2L1.0W_CL	64.925	9.978	12-15	Eunotia pseudoparallela	Lange-Bertalot et al (2011) Diatoms of Europe: Vol 6, Eunotia, Plate 202, Figs 1-9; Cleve-Euler 1934	19	13	Poor	13C	23
14B1EunotiaPandaMaybe5.4L0.2W_CL	58.77	2.462*	not visible	Eunotia juettnerae	Lange-Bertalot et al (2011) Diatoms of Europe: Vol 6, Eunotia, Plate 26, Figs 1-17, Pl 27, Figs 1-6	24	2	Poor	14B	46
14B2EunotiaSpeciesComparisonA_CL	52.474	2.462*	18-20	Eunotia juettnerae	Lange-Bertalot et al (2011) Diatoms of Europe: Vol 6, Eunotia, Plate 26, Figs 1-17, Pl 27, Figs 1-6	24	3	Poor	14B	46
14B2EunotiaSpeciesComparisonB_CL	59.315	3.232*	22-23	Eunotia cf. mucophila	DONA; Lange-Bertalot et al (2011) Diatoms of Europe: Vol 6, Eunotia, Plate 23, Figs 1-34, Pl 24, Figs 1-8	20	13	Poor	14B	46
14B3NitzchiaSp.6.0L4.0W_CL	64.863	4.462	18-24	Stenopterobia delicatissima	K. Krammer H. Lange-Bertalot (1988) Bacillariophyceae Part 2, Pg. 568 Pl. 174 Fig. 1-12	9	7	Poor	14B	46
14D2Eunotia(long-straight2)b24.3L0.35W_CL	165.503	3.847	12-13	Eunotia flexuosa	Lange-Bertalot et al (2011) Diatoms of Europe: Vol 6, Eunotia, Plate 1, Figs 1-12, Pl 2, Figs 9-14, Pl 5, Figs 1-3	20	4	Poor	14D	48
15A1EunotiaSp.3.5L0.45W_CL	36.457	4.883	17-17	Eunotia neocompacta	Freshwater Benthic Diatoms of Central Europe pg. 248, pl. 17; Lange-Bertalot et al (2011) Diatoms of Europe: Vol 6, Eunotia, Plate 122, Figs 1-22	25	5	Poor	15A	69
15A2EunotiaSp.3.9L0.3W_CL	39.692	3.693	17-18	Eunotia trinacria	DONA; Lange-Bertalot et al (2011) Diatoms of Europe: Vol 6, Eunotia, Plate 112, Figs 45-78, Pl 230, Figs 7-10, Furey et al., (2011) Eunotia Ehrenberg (Bacillariophyta) of the Great Smoky Mountains National Park, USA. Pl. 9, Figs 23-33	25	37	Poor	15A	69
15A3NitzschiodSp.6.0L0.4W_CL	62.616	4.538	20-22	Stenopterobia delicatissima	K. Krammer H. Lange-Bertalot (1988) Bacillariophyceae Part 2, Pg. 568 Pl. 174 Fig. 1-12	9	10	Poor	15A	69
15B1EunotiaSp.2.6L0.4W_CL	27.554	5.045	15-15	Eunotia ursamaioris	Lange-Bertalot et al (2011) Diatoms of Europe: Vol 6, Eunotia, Plate 152, Figs 1-49, Pl 153, Figs 1-6	21	19	Poor	15B	70
15B2EunotiaSp.4.7L2.5W_CL	47.693	3.223	18-20	Eunotia paludosa	DONA; Lange-Bertalot et al (2011) Diatoms of Europe: Vol 6, Eunotia, Plate 146, Figs 1-31, Pl 147, Figs 1-47, Pl 149, Figs 20-22	25	30	Poor	15B	70
15B3Eunotia(long-straight)b14.7L0.3W_CL	155.769	4.462	15-16	Eunotia cf. julma	Lange-Bertalot et al (2011) Diatoms of Europe: Vol 6, Eunotia, Plate 7, Figs 1-10	21	11	Poor	15B	70
15C1EunotiaPanda7.7L3.0W_CL	81.078	4	14-16	Eunotia panda	DONA; Veselá, J. and Johansen, J.R. (2014) Three new Eunotia (Bacillariophyta) species from Acadia National Park, Maine, U.S.A. Phytotaxa 175(4): 181-200	24	4	Poor	15C	71
15C2EunotiaNaegelii11.2L2.5W_CL	117.875	3.001	15-17	Eunotia naegelii	DONA	22	3	Poor	15C	71
15D1PinnulariaSp.10.7L1.2W_CL	110.231	13	9-10	Pinnularia crucifera	Krammer, K. (2000) The genus Pinnularia The Diatoms of Europe. Diatoms of Inland Waters and Comparable Habitats 1: Pl. 122, Figs. 1-5	14	3	Poor	15D	72
16A1EunotiaRushforthii2.5L3.0W_CL	27.037	4.269*	18-20*	Eunotia cf. ferefalcata	Lange-Bertalot et al (2011) Diatoms of Europe: Vol 6, Eunotia, Plate 139, Figs 40-52	24	15	Poor	16A	93
16B1EunotiaParalleladubia9.2L1.2W_CL	90.769	11.462	12-15	Eunotia pseudoparallela	Lange-Bertalot et al (2011) Diatoms of Europe: Vol 6, Eunotia, Plate 202, Figs 1-9; Cleve-Euler 1934	19	5	Poor	16B	94
16B2DiatomaEhrenbergii4.1L0.55W_CL	40.957	6.098	Costae 11-13	Diatoma ehrenbergii	DONA	2	42	Poor	16B	94
16B3MaybeAdlafiaMultnomahii1.4L0.35W_CL	14.689	3.083	20-22*	Encyonopsis thumensis	DONA	8	12	Poor	16B	94
16B4MaybeAdlafiaMultnomahii1.0L0.35W_CL	9.894	3.912	24-25*	Adlafia multnomahii	DONA	8	14	Poor	16B	94
16C1EunotiaSp.2.7L0.5W_CL	26.752	5.58	15-16	Eunotia ursamaioris	Lange-Bertalot et al (2011) Diatoms of Europe: Vol 6, Eunotia, Plate 152, Figs 1-49, Pl 153, Figs 1-6	21	20	Poor	16C	95
16C2EunotiaTrinacria1.9L0.2W_CL	19.795	2.895	18-18	Eunotia pseudogroenlandica	Lange-Bertalot et al (2011) Diatoms of Europe: Vol 6, Eunotia, Plate 132, Figs 1-67, Pl 133, figs 1-11; Freshwater Benthic Diatoms of Central Europe, Cantonati, Kelly, L-B (2017) pg. 252, pl. 19, figs 19-23	22	43	Poor	16C	95
16D1PinnulariaSp.8.4L1.1W_CL	86.773	11.615	9-10	Pinnularia crucifera	Krammer, K. (2000) The genus Pinnularia The Diatoms of Europe. Diatoms of Inland Waters and Comparable Habitats 1: Pl. 122, Figs. 1-5	14	6	Poor	16D	96
17B1TabellariaFlocculosa2.7L0.6W_CL	28.159	6.685	18-19	Tabellaria flocculosa	DONA	2	27	Poor	17B	118
17C1EunotiaHorstii3.6L0.26W_CL	36.628	3.117	18-19	Eunotia paludosa	DONA; Lange-Bertalot et al (2011) Diatoms of Europe: Vol 6, Eunotia, Plate 146, Figs 1-31, Pl 147, Figs 1-47, Pl 149, Figs 20-22	25	33	Poor	17C	119
18A1EunotiaSp.2.3L0.2W_CL	23.862	2.868	19-20	Eunotia mucophila	DONA; Lange-Bertalot et al (2011) Diatoms of Europe: Vol 6, Eunotia, Plate 23, Figs 1-34, Pl 24, Figs 1-8	20	19	Poor	18A	165
18B2KobayasiellaParasubtilissma3.1L0.4W_CL	31.644	4.812	not visible	Kobayasiella parasubtilissma	DONA	8	2	Poor	18B	166
18D1KobayasiellaParasubtilissma3.0L0.4W_CL	31.23	4.475	not visible	Kobayasiella parasubtilissma	DONA	8	4	Poor	18D	168
1A1.1GomphonemaSp63.5L8W_CL	64.538	8.462	10-11	Gomphonema sp. 1 RPM		6	4	Rich	1A1	5
1B1.1Unknown18L3W_CL	18*	3.937	10-12	Gomphonema longiceps var. montana f. minuta	Skvortzow, B.W. (Skvortzov, B.V.) (1938). Diatoms from a peaty bog in Lianchicho River Valley, Eastern Siberia. Philippine Journal of Science, 66(2): 161-182, 3 pls. page(s): p. 178; pl. 1, fig. 19, 25, pl. 2, fig. 28	5	68	Rich	1B1	6
1B1.2EncyonemaLunatum37L5W_CL	36.772	5.364	11-13	Encyonema neogracile	DONA; Patrick and Reimer 1975, p. 46, plate 7, figs. 11-14 & Krammer and Lange-Bertalot 1986, p. 308, fig. 120: 3-5	5	23	Rich	1B1	6
1B1.3AulacoseiraSp12L4W_CL	11.922	4.699	Areolae 18-20	Aulacoseira ambigua	DONA	1	6	Rich	1B1	6
1C1.1KurtkrammeriaSp32L4W_CL	31.774	4.393	16-17				Pl. , Fig.	Rich	1C1	7
1C1.2GomponemaSp30L4W_CL	30.411*	4.362	16-17	Gomphonema barrowiana	Patrick, R. M.; Freese, L. R. (1961). Diatoms (Bacillariophyceae) from Northern Alaska. Proceedings of the Academy of Natural Sciences of Philadelphia. 112(6): 129-293.page(s): p. 248; pl. 4, fig. 9	5	46	Rich	1C1	7
1C1.3GomponemaSp28L4W_CL	28.402	3.994	13-14	Gomphonema cf. raraense	Jüttner, I., et al. (2018). The genus Gomphonema (Bacillariophyta) in Rara Lake, Nepal: taxonomy, morphology, habitat distribution and description of five new species, and a new record for Gomphoneis qii. Diatom Research, 33(3), 283-320. Numbers 3-4	6	18	Rich	1C1	7
1C1.4GomponemaSp68L8.5W_CL	68.308	8.923	10-12	Gomphonema sp. 1 RPM		6	3	Rich	1C1	7
1D1.1EncyonemaSp22L5W	22.101*	5.368	8-10	Encyonema paucistriatum	DONA; Krammer and Lange-Bertalot 1986, p. 305, plate 119, figs 14-16	5	15	Rich	1D1	8
1D1.2PinnulariaSp40L5.5W_CL	39.797	5.538*	11-12	Pinnularia cf. pulchra	Krammer, K. (2000) The genus Pinnularia The Diatoms of Europe. Diatoms of Inland Waters and Comparable Habitats 1: pl. 215, figs. 1-3	14	21	Rich	1D1	8
2A1.1GomphonemaBrebissonii50L6W_CL	51.154*	7	11-12	Gomphonema brebissonii	DONA	6	51	Rich	2A1	29
2B1.1PinnulariaEifelana90L10W_CL	92	10.846	8-10	Pinnularia crucifera	Krammer, K. (2000) The genus Pinnularia The Diatoms of Europe. Diatoms of Inland Waters and Comparable Habitats 1: Pl. 122, Figs. 1-5	14	5	Rich	2B1	30
2B1.2PinnulariaIslandica100L12W_CL	100.769	~12.308*	8-9	Pinnularia viridiformis var. minor	Krammer, K. (2000) The genus Pinnularia The Diatoms of Europe. Diatoms of Inland Waters and Comparable Habitats 1: pl. 161, figs. 1-4, pl. 162, figs. 1-4, pl. 164, figs. 1-4, pl. 165, figs. 1-6, pl. 166, figs. 1-4	15	3	Rich	2B1	30
2C1.EunotiaSp106L5W_CL	107.462*	5.615	13-14	Eunotia valida	Lange-Bertalot et al (2011) Diatoms of Europe: Vol 6, Eunotia, Plate 212, Figs 1-15, Pl 213, Figs 1-16	20	10	Rich	2C1	31
2D1.1TabellariaFenestrata44L4W_CL	43.794	4.357	18-20	Tabellaria fenestrata	DONA	2	3	Rich	2D1	32
2D1.2KurtkrammeriaWeilandii40L5W_CL	39.326	5.151	17-19	Gomphonema hebridense	Freshwater Benthic Diatoms of Central Europe, Cantonati, Kelly, L-B (2017) pg. 306, pl. 100 fig. 6-10	6	39	Rich	2D1	32
2D1.3CocconeisCascadensis12L8W_CL	11.896	8.016	20-22	Cocconeis placentula sensu lato	DONA (lumps C. placentula, C. euglypta and C. lineata)	3	10	Rich	2D1	32
3A1.1UnknownSp13L2W_CL	13.587	2.861	not visible	Achnanthidium cf. gracillimum	DONA; Difficult to discern with LM alone: SEM needed	3	30	Rich	3A1	53
3A1.2EunotiaSp62L4.5W_CL	64.077	4.308	15-16	Eunotia bilunaris	DONA; Lange-Bertalot et al (2011) Diatoms of Europe: Vol 6, Eunotia, Plate 30, Figs 1-27, Pl 31, Figs 1-4, Pl 32, figs 1-16, Pl 33, figs 1-7	24	8	Rich	3A1	53
3A1.3EunotiaPraerupta24L9.5W_CL	24.522	9.307	10-11	Eunotia curtagrunowii	Lange-Bertalot et al (2011) Diatoms of Europe: Vol 6, Eunotia, Plate 195, Figs 1-29; Freshwater Benthic Diatoms of Central Europe, Cantonati, Kelly, L-B (2017) pg. 235, pl. 14, fig 9-13	23	16	Rich	3A1	53
3C1.1EunotiaLong-straight110L4W_CL	110.846	4.923	15-16 near poles	Eunotia ambivalens	K. Krammer H. Lange-Bertalot Eunotia Pg. 49-51, Pl.13; Freshwater Benthic Diatoms of Central Europe pg. 231, pl. 18	21	10	Rich	3C1	55
3C1.2NitzschiaPaleacea25L3W_CL	25.307	3.66*	12 fibulae	Nitzschia palea	DONA	17	11	Rich	3C1	55
3D1.2EunotiaRushforthii24L5W_CL	25.586	4.578*	15-16	Eunotia scandiorussica	Lange-Bertalot et al (2011) Diatoms of Europe: Vol 6, Eunotia, Plate 154, Figs 1-28	22	15	Rich	3D1	56
3D1.3EncyonemaProcerum21L6W_CL	21.942	6.026	9-10	Encyonema paucistriatum	DONA; Krammer and Lange-Bertalot 1986, p. 305, plate 119, figs 14-16	5	14	Rich	3D1	56
4A1.1RhoicospheniaAbbreviataGirdle32L10W_CL	33.303	-	10-11	Rhoicosphenia cf. stoermeri	DONA	5	47	Rich	4A1	77
4A1.2BrokenUlnaria_CL	~83.231	5.923	10-11	Ulnaria cf. delicatissima	DONA	4	11	Rich	4A1	77
4A1.3AdlafiaSp8L2W_CL	8.198	2.553	not visible	Achnanthidium cf. gracillium	DONA; Difficult to discern with LM alone: SEM needed	3	32	Rich	4A1	77
4A1.4CocconeisPediculus25L19.5W_CL	25.223	19.757	18-20	Cocconeis pediculus	DONA	3	5	Rich	4A1	77
4B1.1Unknown25L8W_CL	25.078	7.547	15-16				Pl. , Fig.	Rich	4B1	78
4c1.1FragilariaSynegrotesca93L3.5W_CL	93.154	4.538	17-18	Tabellaria fenestrata cf. initial valve		2	31	Rich	4c1	79
4C1.2NitzschiaSp11L2W_CL	10.996	2.361	not visible	Nitzschia cf. lacuum	Freshwater Benthic Diatoms of Central Europe, Cantonati, Kelly, L-B (2017) pg. 448-449, pl. 110 fig. 22-27	17	14	Rich	4C1	79
4C1.3PsammothidiumMicroscopicum8.5L3.5W_CL	8.84	3.926	20-24	Psammothidium cf. microscopicum	DONA; Difficult to discern with LM alone: SEM needed	3	36	Rich	4C1	79
4C1.4NaviculaCaterva15L5W_CL	15.152	5.239	18-19	Navicula caterva	DONA; Lange-Bertalot, H. (2001) Navicula sensu stricto, 10 genera separated from Navicula sensu lato, Frustulia Diatoms of Europe 2: Pl: 33, Figs: 1-10.	7	11	Rich	4C1	79
4C1.5UnknownSp15L7.5W_CL	15.083*	7.494	12-12	Navicula cf. catalanogermanica	Lange-Bertalot, H. (2001) Navicula sensu stricto, 10 genera separated from Navicula sensu lato, Frustulia Diatoms of Europe 2: Pl: 13, Figs: 16-24.	7	10	Rich	4C1	79
4C1.6GomphonemaBrebissonii45L6.5W_CL	45.023	7 mid 8.169 top	10-11	Gomphonema brebissonii	DONA	6	54	Rich	4C1	79
4C1.7NitzschiaDissipata38L5W_CL	38.387	5.397	9 fibulae	Nitzschia dissipata	DONA	17	1	Rich	4C1	79
4C1.8MelosiraVarians13.5D_CL	21.385 Mantle	14.154 D	not visible	Melosira varians	DONA	1	3	Rich	4C1	79
4C1.9MelosiraVarians18.3D_CL	19.308	-	not visible	Melosira varians	DONA	1	4	Rich	4C1	79
4C1.10EunotiaGirdleView_CL	46.609	-	13-14	Eunotia macroglossa	DONA; Furey, P.C., Lowe, R.L. and Johansen, J.R. (2009) Teratology in Eunotia taxa in the Great Smoky Mountains National Park and description of Eunotia macroglossa sp. nov Diatom Research 24(2): 273-290	24	18	Rich	4C1	79
4C1.11NitzschiaDissipata35L5.3W_CL	34.916	5.202	8 fibulae	Nitzschia dissipata	DONA	17	2	Rich	4C1	79
4D1.1EunotiaBoreotenuis8L5W_CL	9.014*	5.085	17-18	Eunotia scandiorussica	Lange-Bertalot et al (2011) Diatoms of Europe: Vol 6, Eunotia, Plate 154, Figs 1-28	22	27	Rich	4D1	80
4D1.2TabellariaFenestrata25L5W_CL	25.27	4.996	17-18	Tabellaria fenestrata	DONA	2	13	Rich	4D1	80
4D1.3CyclotellaMeneghiniana11D_CL	11.855D	-	6.44 C density	Cyclotella meneghiniana	DONA	1	5	Rich	4D1	80
4D1.4KurtkrammeriaWeilandii39.5L5.2W_CL	39.147	5.383	15-16	Gomphonema hebridense	Freshwater Benthic Diatoms of Central Europe, Cantonati, Kelly, L-B (2017) pg. 306, pl. 100 fig. 6-10	6	40	Rich	4D1	80
5B1.1HantzschiaAmphioxys206L10W_CL	213.308*	9.538*	17-18	Hantzschia elongata	KLB Bacillariophyceae 1991 2. Teil / Part 2 Pl. 89 Fig 1-2A	18	8	Rich	5B1	102
5C1.1EunotiaSp26L3W_CL	26.241	3.009	14-16	Eunotia horstii	DONA	22	46	Rich	5C1	103
6B1.1PinnulariaStreptoraphe93.5L13W_CL	94.002	13.001*	8-9	Pinnularia viridiformis var. minor	Krammer, K. (2000) The genus Pinnularia The Diatoms of Europe. Diatoms of Inland Waters and Comparable Habitats 1: pl. 161, figs. 1-4, pl. 162, figs. 1-4, pl. 164, figs. 1-4, pl. 165, figs. 1-6, pl. 166, figs. 1-4	15	4	Rich	6B1	150
7A1.1EunotiaRushforthii17L3W_CL	17.516	3.298	17-18	Eunotia tenella	DONA	22	34	Moderate	7A1	13
7C1.1KurtkrammeriaNeoamphioxys38L5.25W_CL	38.203	5.091	14-15	Gomphonema sp. 3 RMP		6	6	Moderate	7C1	15
7C1.2TabellariaFenestrata_CL	34.577	4.805	16-17	Tabellaria fenestrata	DONA	2	8	Moderate	7C1	15
7C1.3PinnulariaBullacostae34L6W_CL	33.583	5.28	13-14	Pinnularia subcapitata var. subrostrata	Krammer, K. (2000) The genus Pinnularia The Diatoms of Europe. Diatoms of Inland Waters and Comparable Habitats 1: pl. 90, figs. 18-23	14	15	Moderate	7C1	15
7C1.4StaurosirellaLeptostauron15.5L10W_CL	15.545	10.419	8-10	Staurosirella leptostauron	DONA	2	29	Moderate	7C1	15
7C1.5StaurosiraConstruens7.5L4.5W_CL	7.886	4.599*	15-16	Staurosira cf. construens	DONA; Difficult to discern with LM alone; SEM needed	2	53	Moderate	7C1	15
7D1.1Unknown92L5W_CL	92.616	5.077	12-14	Tabellaria fenestrata cf. initial valve		2	32	Moderate	7D1	16
7D1.2EunotiaDenticulata33L4.5W_CL	32.941	4.948	18-18	Eunotia neocompacta	Freshwater Benthic Diatoms of Central Europe pg. 248, pl. 17; Lange-Bertalot et al (2011) Diatoms of Europe: Vol 6, Eunotia, Plate 122, Figs 1-22	25	8	Moderate	7D1	16
7D1.3EncyonemaNeogracile37L5.5W_CL	37.625	5.443	12-13	Encyonema neogracile	DONA; Patrick and Reimer 1975, p. 46, plate 7, figs. 11-14 & Krammer and Lange-Bertalot 1986, p. 308, fig. 120: 3-5	5	22	Moderate	7D1	16
7D1.4StaurosirellaPinnata7.8L5W_CL	7.915	5.275	7-8	cf. Staurosirella martyi	Difficult to discern with LM alone; SEM needed	2	50	Moderate	7D1	16
8A1.1EunotiaParalleladubia72L10W_CL	72.231	10.078	13-14	Eunotia pseudoparallela	Lange-Bertalot et al (2011) Diatoms of Europe: Vol 6, Eunotia, Plate 202, Figs 1-9; Cleve-Euler 1934	19	11	Moderate	8A1	37
8A1.2EunotiaIncisa27L5W_CL	28.161	5.304	14-16	Eunotia sedina	Lange-Bertalot et al (2011) Diatoms of Europe: Vol 6, Eunotia, Plate 47, Figs 1-17	25	27	Moderate	8A1	37
8B1.1PinnulariaBullacostae42.5L5.5W_CL	42.73	5.881	12-13	Pinnularia subcapitata var. subrostrata	Krammer, K. (2000) The genus Pinnularia The Diatoms of Europe. Diatoms of Inland Waters and Comparable Habitats 1: pl. 90, figs. 18-23	14	11	Moderate	8B1	38
8B1.2Unknown38L6.6W_CL	39.692	6.797	12-13	Unknown teratoligical form		5	58	Moderate	8B1	38
8B1.3Unknown38L6.6W_CL	39.692	6.797	12-13	Unknown teratoligical form		5	58	Moderate	8B1	38
8B1.4PinnulariaSp58L6.5W_CL	58.16	~6.491	13-14*	Pinnularia tirolensis	Krammer, K. (2000) The genus Pinnularia The Diatoms of Europe. Diatoms of Inland Waters and Comparable Habitats 1: pl. 65, figs. 2-8/11-13	12	9	Moderate	8B1	38
8C1.1AmphoraOvalis40L25W_CL	37.578	8.581	12-13	Amphora ovalis	DONA	4	2	Moderate	8C1	39
8C1.2UnknownSp16.5L5.5W_CL	17.137*	5.742	12-13	Gomphonema cf. parvulum	Freshwater Benthic Diatoms of Central Europe, Cantonati, Kelly, L-B (2017) pg. 315-316, pl. 101 fig. 1-5	5	54	Moderate	8C1	39
8C1.3DiatomaVulgaris45L12.5W_CL	45.516	12.754	9 costae	Diatoma vulgaris	DONA	2	40	Moderate	8C1	39
8C1.4FragilariaVaucheriae26L4.15W_CL	26.099	4.362	18-19				Pl. , Fig.	Moderate	8C1	39
8C1.5FragilariaVaucheriae26L4.15W_CL	26.099	4.362	18-19	Fragilaria vaucheriae	DONA	2	43	Moderate	8C1	39
8C1.6Pinnulariagenkalii129L16.2W_CL	131.077	16.311	7-8	Pinnularia genkalii	Krammer, K. (2000) The genus Pinnularia The Diatoms of Europe. Diatoms of Inland Waters and Comparable Habitats 1: Pl. 203 figs. 1-4	11	1	Moderate	8C1	39
9A1.1EunotiaIncisa36L6W_CL	39.644	6.057	10-11	Eunotia sedina	Lange-Bertalot et al (2011) Diatoms of Europe: Vol 6, Eunotia, Plate 47, Figs 1-17	25	23	Moderate	9A1	61
9A1.2EncyonemaPaucistriatum31L6W_CL	31.745	6.486	9-10	Encyonema paucistriatum	DONA; Krammer and Lange-Bertalot 1986, p. 305, plate 119, figs 14-16	5	3	Moderate	9A1	61
9B1.1EncyonemaPaucistriatum27L5.5W_CL	28.577	5.4	6-7*	Encyonema groenlandica	Foged, N. (1953). Diatoms from West Greenland. , 147(10): 86 pp., 13 plspage(s): p. 57; pl. 10, fig. 11-13; Kulikovskiy, M. et al. (2009). Morphology and taxonomy of selected cymbelloid diatoms from a Mongolian Sphagnum ecosystem with a description of three species new to science. Fottea. 9(2): 223-232.	5	36	Moderate	9B1	62
9C1.1PinnulariaSp23L5W_CL	23.339*	5.24	14-15*	Pinnularia cf. schimanskii	Krammer, K. (2000) The genus Pinnularia The Diatoms of Europe. Diatoms of Inland Waters and Comparable Habitats 1: pl. 9, figs. 10-13	15	14	Moderate	9C1	63
10A1.1LindaviaOcellata9.3D_CL	9.347D	-	18.39 C density	Lindavia ocellata	DONA	1	12	Moderate	10A1	85
10A1.2NediumBisulcatum69L10W_CL	69.308	9.615*	26-28	Neidium bisulcatum	Freshwater Benthic Diatoms of Central Europe, Cantonati, Kelly, L-B (2017) pg. 422, pl. 54, figs 11-13	8	15	Moderate	10A1	85
10A1.3LindaviaOcellata16D_CL	15.601D	-	16.322 C density	Lindavia ocellata	DONA	1	8	Moderate	10A1	85
10A1.4LindaviaOcellata11.0D_CL	10.523D	-	18.149 C density	Lindavia ocellata	DONA	1	9	Moderate	10A1	85
10A1.5TabellariaFlocculosa30L4W_CL	31.109	4.601	16-17	Tabellaria flocculosa	DONA	2	25	Moderate	10A1	85
10A1.6PlanothidiumFrequentissimum14L5W_CL	14.404	5.143	15-16	Planothidium frequentissimum	DONA; Freshwater Benthic Diatoms of Central Europe, Cantonati, Kelly, L-B (2017) pg. 507, pl. 25, figs 16-21	3	22	Moderate	10A1	85
10C1.1TabellariaFlocculosa35L4W_CL	34.181	4.493	13-17	Tabellaria flocculosa	DONA	2	22	Moderate	10C1	87
10C1.2PinnulariaGirdle80L_CL	81.946	-	10-11	Pinnularia crucifera	Krammer, K. (2000) The genus Pinnularia The Diatoms of Europe. Diatoms of Inland Waters and Comparable Habitats 1: Pl. 122, Figs. 1-5	14	7	Moderate	10C1	87
10C1.3EunotiaCharliereimeri38L4.5W_CL	39.706	3.985	16-16	Eunotia bilunaris	DONA; Lange-Bertalot et al (2011) Diatoms of Europe: Vol 6, Eunotia, Plate 30, Figs 1-27, Pl 31, Figs 1-4, Pl 32, figs 1-16, Pl 33, figs 1-7	24	11	Moderate	10C1	87
10C1.4UnknownAraphid84L4.2W_CL	84.581	4.308	13-16	Tabellaria fenestrata cf. initial valve		2	37	Moderate	10C1	87
10C1.5EncyonemaLunatum43.5L6W_CL	44.723	6.12	14-15	Encyonema neogracile	DONA; Patrick and Reimer 1975, p. 46, plate 7, figs. 11-14 & Krammer and Lange-Bertalot 1986, p. 308, fig. 120: 3-5	5	16	Moderate	10C1	87
10D1.1FragilariaSynegrotesca88.5L_CL	88.926	6.619	18-20	Tabellaria sp. 1 RMP cf. initial valve		2	16	Moderate	10D1	88
10D1.2TabellariaFlocculosaValve-Girdle_CL	28.32	5.376	16-18	Tabellaria flocculosa	DONA	2	26	Moderate	10D1	88
10D1.3KobayasiellaParasubtillissma25.5L4.5W_CL	30.673	4.552	not visible	Kobayasiella parasubtilissma	DONA	8	7	Moderate	10D1	88
10D1.4KobayasiellaParasubtillissma29.8L4.4W_CL	29.784	4.548	not visible	Kobayasiella parasubtilissma	DONA	8	10	Moderate	10D1	88
10D1.5FragillariaSyngrotescaMaybe88L4W_CL	88.923	3.616	14-15	Tabellaria fenestrata cf. initial valve		2	34	Moderate	10D1	88
10D1.6KobayasiellaParasubtilissma30L4.4W_CL	30.348	4.503	not visible	Kobayasiella parasubtilissma	DONA	8	9	Moderate	10D1	88
10D1.7EunotiaCataractarum21.5L4.1W_CL	22.565	3.867	18-18	Eunotia neocompacta var. vixcompacta	Lange-Bertalot et al (2011) Diatoms of Europe: Vol 6, Eunotia, Plate 123, Figs 1-35	25	17	Moderate	10D1	88
11A1.1EncyonemaSilesiacum34L10W_CL	36.406	8.818	11-12	Encyonema silesiacum	DONA; Freshwater Benthic Diatoms of Central Europe, Cantonati, Kelly, L-B (2017) pg. 208, pl. 89, figs 11-17	5	32	Moderate	11A1	109
11A1.2EncyonemaProcerum25.8L6.3W_CL	25.748	6.454*	9-10	Encyonema paucistriatum	DONA; Krammer and Lange-Bertalot 1986, p. 305, plate 119, figs 14-16	5	9	Moderate	11A1	109
11A1.3NitzschiaPaleacea22L2.7W_CL	22.444	2.708	14-15	Nitzschia palea	DONA	17	12	Moderate	11A1	109
11A1.4RhoicospheniaAbbreviata22L5W_CL	22.416	5.003	10-11	Rhoicosphenia abbreviata	DONA; Freshwater Benthic Diatoms of Central Europe pg. 535, pl. 19, figs 43-49	5	50	Moderate	11A1	109
11A1.5Unknown8L5.5W_CL	8.201	2.369 v 5.79 frust	18-20	Amphora pediculus	DONA	4	8	Moderate	11A1	109
11B1.2EunotiaNaegelii110L3.5W_CL	114.556	3.923	13-14	Eunotia pseudoflexuosa	Lange-Bertalot et al (2011) Diatoms of Europe: Vol 6, Eunotia, Plate 17, Figs 1-9, Pl 18, Figs 1-7	20	7	Moderate	11B1	110
11C1.3StauroneisGracilis127L24.5W_CL	124.077	24.847	17-17	Stauroneis indianopsis	Bahls, L. (2010) Stauroneis in the Northern Rockies	16	3	Moderate	11C1	111
11D1.1NitzschiaSoratensis6L2.5W_CL	~6.912	2.659	~8 costae	Nitzschia inconspicua	Freshwater Benthic Diatoms of Central Europe, Cantonati, Kelly, L-B (2017) pg. 447-448, pl. 114 fig. 31-34	17	17	Moderate	11D1	112
11D1.2PinnulariaCrucifera107L12W_CL	111.007	11.923	9-10	Pinnularia crucifera	Krammer, K. (2000) The genus Pinnularia The Diatoms of Europe. Diatoms of Inland Waters and Comparable Habitats 1: Pl. 122, Figs. 1-5	14	2	Moderate	11D1	112
11D1.3PinnulariaEifelana76L10W_CL	77.54	10.308	9-10				Pl. , Fig.	Moderate	11D1	112
11D1.4PinnulariaEifelana69L9W_CL	69	8.231	9-10				Pl. , Fig.	Moderate	11D1	112
11D1.5PinnulariaSpp74.5L12W_CL	76.016	11.769*	7-8	Pinnularia viridiformis var. minor	Krammer, K. (2000) The genus Pinnularia The Diatoms of Europe. Diatoms of Inland Waters and Comparable Habitats 1: pl. 161, figs. 1-4, pl. 162, figs. 1-4, pl. 164, figs. 1-4, pl. 165, figs. 1-6, pl. 166, figs. 1-4	15	6	Moderate	11D1	112
12B1.1PinnulariaSpp89L11W_CL	89.385	11.231	8-9	Pinnularia hustedtii	Krammer, K. (2000) The genus Pinnularia The Diatoms of Europe. Diatoms of Inland Waters and Comparable Habitats 1: Pg. 145; Molder (1951) Pl. 27 Fig. 3:1	12	4	Moderate	12B1	158
12B1.2NediumBisulcatum57L7W_CL	52.769	6.692*	not visible	Neidium bisulcatum	Freshwater Benthic Diatoms of Central Europe, Cantonati, Kelly, L-B (2017) pg. 422, pl. 54, figs 11-13	8	17	Moderate	12B1	158
12B1.3NitzschiaInnominata40L2.5W_CL	40.983	2.882	13 fibulae	Nitzschia paleacea	DONA	17	22	Moderate	12B1	158
12B1.4NediumiumInnominata50L6W_CL	50.077	7.386	not visible	Neidium bisulcatum	Freshwater Benthic Diatoms of Central Europe, Cantonati, Kelly, L-B (2017) pg. 422, pl. 54, figs 11-13	8	18	Moderate	12B1	158
12B1.5KurtkrammeriaWeilandii48L5W_CL	48.511	5.824	15-15	Gomphonema hebridense	Freshwater Benthic Diatoms of Central Europe, Cantonati, Kelly, L-B (2017) pg. 306, pl. 100 fig. 6-10	6	31	Moderate	12B1	158
12B1.6PinnulariaEiflana80L10W_CL	81.308	11.616	8-9	Pinnularia hustedtii	Krammer, K. (2000) The genus Pinnularia The Diatoms of Europe. Diatoms of Inland Waters and Comparable Habitats 1: Pg. 145; Molder (1951) Pl. 27 Fig. 3:1	12	6	Moderate	12B1	158
12B1.7EunotiaSpp--L14W_CL	~55.101	13.54*	11-15	Eunotia cf. maior (partial)	Lange-Bertalot et al (2011) Diatoms of Europe: Vol 6, Eunotia, Plate 215, Figs 1-7, Pl 216, figs 1-10	25	28	Moderate	12B1	158
12B1.8EunotiaPraerupta19.4L6.9W_CL	19.977	6.954	11-12	Eunotia curtagrunowii	Lange-Bertalot et al (2011) Diatoms of Europe: Vol 6, Eunotia, Plate 195, Figs 1-29; Freshwater Benthic Diatoms of Central Europe, Cantonati, Kelly, L-B (2017) pg. 235, pl. 14, fig 9-13	23	20	Moderate	12B1	158
12B1.9PinnulariaEiflana60L10W_CL	61.615	10.003	10-11	Pinnularia aestaurii var. interrupta	Foged, N. (1981) Diatoms in Alaska Bibliotheca Phycologica, Pl. 44 Fig 3. See also: Cleve-Euler, A. (Cleve). (1934). The Diatoms of Finnish Lapland. Societas Scientiarum Fennica. Commentationes Biologicae. 4(14): 154 pp., 6 pls.page(s): p. 44; pl. 2, fig. 58	13	11	Moderate	12B1	158
12B1.10EunotiaPraerupta32L13.2W_CL	32.155	13.794	8-9	Eunotia praerupta var. inflata	Lange-Bertalot et al (2011) Diatoms of Europe: Vol 6, Eunotia, Plate 191, Figs 1-13; Freshwater Benthic Diatoms of Central Europe, Cantonati, Kelly, L-B (2017) pg. 251, pl. 14, fig 20	23	14	Moderate	12B1	158
12B1.11PinnulariaBullacostae33L5W_CL	33.608	5.27*	11-12	Pinnularia cf. pulchra	Krammer, K. (2000) The genus Pinnularia The Diatoms of Europe. Diatoms of Inland Waters and Comparable Habitats 1: pl. 215, figs. 1-3	14	25	Moderate	12B1	158
12B1.12PinnulariaBullacostae31L5W_CL	31.148	5.873	11-12	Pinnularia subcapitata	Krammer, K. (2000) The genus Pinnularia The Diatoms of Europe. Diatoms of Inland Waters and Comparable Habitats 1: pl. 88, figs. 49-56	14	31	Moderate	12B1	158
12B1.13EunotiaSpp70L5W_CL	70.02	5.847	13-14	Eunotia valida	Lange-Bertalot et al (2011) Diatoms of Europe: Vol 6, Eunotia, Plate 212, Figs 1-15, Pl 213, Figs 1-16	20	11	Moderate	12B1	158
12B1.14PinnulariaBullacostae40L5W_CL	40.752	5.482*	11-12	Pinnularia cf. pulchra	Krammer, K. (2000) The genus Pinnularia The Diatoms of Europe. Diatoms of Inland Waters and Comparable Habitats 1: pl. 215, figs. 1-3	14	19	Moderate	12B1	158
12B1.15EunotiaSpp48.5L6.9W_CL	49.398	6.602	12-13	Eunotia sedina	Lange-Bertalot et al (2011) Diatoms of Europe: Vol 6, Eunotia, Plate 47, Figs 1-17	25	20	Moderate	12B1	158
12C1.1StauroneisHeinii155L30W_CL	157.64	30.297	13-16	Stauroneis heinii	DONA & Bahls, L. (2010) Stauroneis in the Northern Rockies	16	1	Moderate	12C1	159
12C1.3EunotiaPraerupta20L7.5W_CL	19.673	8.013	8-9	Eunotia curtagrunowii	Lange-Bertalot et al (2011) Diatoms of Europe: Vol 6, Eunotia, Plate 195, Figs 1-29; Freshwater Benthic Diatoms of Central Europe, Cantonati, Kelly, L-B (2017) pg. 235, pl. 14, fig 9-13	23	19	Moderate	12C1	159
12C1.4PinnulariaSpp89.5L12W_CL	90.538	12.541*	8-9	Pinnularia viridiformis var. minor	Krammer, K. (2000) The genus Pinnularia The Diatoms of Europe. Diatoms of Inland Waters and Comparable Habitats 1: pl. 161, figs. 1-4, pl. 162, figs. 1-4, pl. 164, figs. 1-4, pl. 165, figs. 1-6, pl. 166, figs. 1-4	15	5	Moderate	12C1	159
12D1.1UnknownAraphid81L4W_CL	82.316	4.462	13-14	Tabellaria fenestrata cf. initial valve		2	38	Moderate	12D1	160
13A1.1EunotiaParalleladubia84L10W_CL	83.709	11.317	13-14	Eunotia pseudoparallela	Lange-Bertalot et al (2011) Diatoms of Europe: Vol 6, Eunotia, Plate 202, Figs 1-9; Cleve-Euler 1934	19	8	Poor	13A1	21
13A1.2EunotiaParalleladubia100L8W_CL	101.647	8.778	13-14	Eunotia pseudoparallela	Lange-Bertalot et al (2011) Diatoms of Europe: Vol 6, Eunotia, Plate 202, Figs 1-9; Cleve-Euler 1934	19	3	Poor	13A1	21
13A1.3EunotiaParalleladubia84L10W_CL	82.614	10.77	13-15	Eunotia pseudoparallela	Lange-Bertalot et al (2011) Diatoms of Europe: Vol 6, Eunotia, Plate 202, Figs 1-9; Cleve-Euler 1934	19	9	Poor	13A1	21
13A1.4PinnulariaBullacostae32L5.5W_CL	31.658	6.053	10-11	Pinnularia subcapitata	Krammer, K. (2000) The genus Pinnularia The Diatoms of Europe. Diatoms of Inland Waters and Comparable Habitats 1: pl. 88, figs. 49-56	14	30	Poor	13A1	21
13A1.5EunotiaCataractarum30L4.3W_CL	30.806	4.657	17-17	Eunotia neocompacta var. vixcompacta	Lange-Bertalot et al (2011) Diatoms of Europe: Vol 6, Eunotia, Plate 123, Figs 1-35	25	14	Poor	13A1	21
13A1.6EunotiaParalleladubia90L9.5W_CL	91.637	9.77	14-15	Eunotia pseudoparallela	Lange-Bertalot et al (2011) Diatoms of Europe: Vol 6, Eunotia, Plate 202, Figs 1-9; Cleve-Euler 1934	19	6	Poor	13A1	21
13A1.7AchnanthidiumAlpestre15L3.5W_CL	15.274	3.81	not visible	Achnanthidium cf. alpestre	DONA; Difficult to discern with LM alone: SEM needed	3	27	Poor	13A1	21
13A1.8HippodontaHungarica15.5L3.5W_CL	16.317	4.01	9-10	Hippodonta pseudopinnularia	Lange-Bertalot, H. (2001). Navicula sensu stricto, Diatoms of Europe, Diatoms of the European Inland waters and comparable habitats. A.R.G. Gantner Verlag K.G.,. 2: pp. 1-526. page(s): p. 103, 222; pl. 77, fig. 1-8	7	23	Poor	13A1	21
13A1.9EunotiaParalleladubia85L10W_CL	85.165	9.313	13-14	Eunotia pseudoparallela	Lange-Bertalot et al (2011) Diatoms of Europe: Vol 6, Eunotia, Plate 202, Figs 1-9; Cleve-Euler 1934	19	7	Poor	13A1	21
13A1.10EunotiaParalleladubia114L10.5W_CL	117.886	11.077	13-14	Eunotia pseudoparallela	Lange-Bertalot et al (2011) Diatoms of Europe: Vol 6, Eunotia, Plate 202, Figs 1-9; Cleve-Euler 1934	19	1	Poor	13A1	21
13B1.1EunotiaPraerupta56L14W_CL	56.315	14.846	6-9	Eunotia praerupta	Lange-Bertalot et al (2011) Diatoms of Europe: Vol 6, Eunotia, Plate 191, Figs 1-13; Freshwater Benthic Diatoms of Central Europe, Cantonati, Kelly, L-B (2017) pg. 251, pl. 14, fig 20	23	2	Poor	13B1	22
13B1.2EunotiaSp41L5W_CL	40.492	4.972*	19-20	Eunotia superpaludosa	Lange-Bertalot et al (2011) Diatoms of Europe: Vol 6, Eunotia, Plate 147, Figs 48-58, Pl 148 figs 1-23, Pl 149 figs 1-7	25	18	Poor	13B1	22
13B1.3NitzschiaPaleacea21L2W_CL	21.924	1.994	10 fibulae	Nitzschia palea	DONA	17	13	Poor	13B1	22
13B1.4EunotiaBoreotenuisMaybe28.5L5.5W_CL	28.608	5.709	15-16	Eunotia scandiorussica	Lange-Bertalot et al (2011) Diatoms of Europe: Vol 6, Eunotia, Plate 154, Figs 1-28	22	14	Poor	13B1	22
13B1.5EunotiaNaegelii122L2.5W_CL	121.774	2.769	17-18	Eunotia naegelii	DONA	22	2	Poor	13B1	22
13C1.1Encyonemaneogracile41L5W_CL	41.773	5.251	11-12	Encyonema neogracile	DONA; Patrick and Reimer 1975, p. 46, plate 7, figs. 11-14 & Krammer and Lange-Bertalot 1986, p. 308, fig. 120: 3-5	5	18	Poor	13C1	23
13C1.2EunotiaNaegelii108L3W_CL	108.626	4.001	15-17	Eunotia juettnerae	Lange-Bertalot et al (2011) Diatoms of Europe: Vol 6, Eunotia, Plate 26, Figs 1-17, Pl 27, Figs 1-6	24	1	Poor	13C1	23
13C1.3OdontidiumHyemale31.7L8W_CL	31.89	8.322	26-28	Odontidium hyemale	DONA	2	46	Poor	13C1	23
13C1.4EunotiaRushforthii19.5L3W_CL	20.264	3.493	18-19	Eunotia tenella	DONA	22	32	Poor	13C1	23
13C1.5EunotiaParalelladubia115L10W_CL	115.742	11.077	14-15	Eunotia pseudoparallela	Lange-Bertalot et al (2011) Diatoms of Europe: Vol 6, Eunotia, Plate 202, Figs 1-9; Cleve-Euler 1934	19	2	Poor	13C1	23
13C1.6EunotiaPraerupta37.2L14W_CL	37.402	14.896	8-9	Eunotia praerupta	Lange-Bertalot et al (2011) Diatoms of Europe: Vol 6, Eunotia, Plate 191, Figs 1-13; Freshwater Benthic Diatoms of Central Europe, Cantonati, Kelly, L-B (2017) pg. 251, pl. 14, fig 20	23	7	Poor	13C1	23
13D1.1EunotiaPraerupta41.5L14W_CL	42.73	14.815	8-9	Eunotia praerupta	Lange-Bertalot et al (2011) Diatoms of Europe: Vol 6, Eunotia, Plate 191, Figs 1-13; Freshwater Benthic Diatoms of Central Europe, Cantonati, Kelly, L-B (2017) pg. 251, pl. 14, fig 20	23	5	Poor	13D1	24
13D1.2StauroneisCircumborealis120L26W_CL	118.769	27	16-17	Stauroneis sonyae	DONA & Bahls, L. (2010) Stauroneis in the Northern Rockies	16	4	Poor	13D1	24
13D1.3EunotiaParalleladubiaGirldleMaybe40L-W_CL	40.115	-	11-12	Eunotia praerupta var. inflata	Lange-Bertalot et al (2011) Diatoms of Europe: Vol 6, Eunotia, Plate 191, Figs 1-13; Freshwater Benthic Diatoms of Central Europe, Cantonati, Kelly, L-B (2017) pg. 251, pl. 14, fig 20	23	13	Poor	13D1	24
13D1.4EunotiaParalleladubia-L-W_CL	77.477	9.697	14-15	Eunotia pseudoparallela	Lange-Bertalot et al (2011) Diatoms of Europe: Vol 6, Eunotia, Plate 202, Figs 1-9; Cleve-Euler 1934	19	10	Poor	13D1	24
13D1.5NitzschiaSoratensisMaybe8L3W_CL	8.396	2.995	12 fibulae	Nitzschia soratensis	DONA	17	15	Poor	13D1	24
13D1.6FragilariaTeneraMaybe58L2.3W_CL	~60.774	2.463	21-22*	Fragilaria cf. tenera	DONA	4	9	Poor	13D1	24
13D1.7UnknownAraphid7.5L4W_CL	7.65	4.16	18-20*	cf. Achnanthidium eutrophilum	Difficult to discern with LM alone; SEM needed	2	52	Poor	13D1	24
13D1.8EunotiaSp24.2L7.2W_CL	24.325	6.82*	13-14	Eunotia septentrionalis	Lange-Bertalot et al (2011) Diatoms of Europe: Vol 6, Eunotia, Plate 151, Figs 1-9	23	25	Poor	13D1	24
13D1.9EunotiaParalleladubia70L10W_CL	70.235	10.154	13-14	Eunotia pseudoparallela	Lange-Bertalot et al (2011) Diatoms of Europe: Vol 6, Eunotia, Plate 202, Figs 1-9	19	12	Poor	13D1	24
13D1.10EunotiaSp21L5W_CL	22.107	5.419	14-15	Eunotia sp.4 RMP		25	44	Poor	13D1	24
14A1.1EunotiaParalleladubia102L9W_CL	98.96	9.308	14-15	Eunotia pseudoparallela	Lange-Bertalot et al (2011) Diatoms of Europe: Vol 6, Eunotia, Plate 202, Figs 1-9; Cleve-Euler 1934	19	4	Poor	14A1	45
14B1.1EunotiaCataractarum20L3W_CL	20.378	4.114	17-18	Eunotia neocompacta	Freshwater Benthic Diatoms of Central Europe pg. 248, pl. 17; Lange-Bertalot et al (2011) Diatoms of Europe: Vol 6, Eunotia, Plate 122, Figs 1-22	25	13	Poor	14B1	46
14C1.1AchnanthidiumMinutissimum12L3W_CL	12.916	3.119	not visible	Achnanthidium cf. gracillium	DONA; Difficult to discern with LM alone: SEM needed	3	31	Poor	14C1	47
15A1.1StenopterobiaSp75L4W_CL	76.081	4.001	25-27	Stenopterobia delicatissima	K. Krammer H. Lange-Bertalot (1988) Bacillariophyceae Part 2, Pg. 568 Pl. 174 Fig. 1-12	9	3	Poor	15A1	69
15A1.2StenopterobiaSp67L4.3W_CL	67.311	4.308	25-28	Stenopterobia delicatissima	K. Krammer H. Lange-Bertalot (1988) Bacillariophyceae Part 2, Pg. 568 Pl. 174 Fig. 1-12	9	4	Poor	15A1	69
15B1.1EunotiaPaludosa33L2W_CL	33.385	2.696	20-21	Eunotia mucophila	DONA; Lange-Bertalot et al (2011) Diatoms of Europe: Vol 6, Eunotia, Plate 23, Figs 1-34, Pl 24, Figs 1-8	20	17	Poor	15B1	70
15B1.2EunotiaMucophila46.5L2.3W_CL	47.125	2.559	20-22	Eunotia mucophila	DONA; Lange-Bertalot et al (2011) Diatoms of Europe: Vol 6, Eunotia, Plate 23, Figs 1-34, Pl 24, Figs 1-8	20	14	Poor	15B1	70
15B1.3EunotiaTenella17L3.3W_CL	17.437	3.42	18-20	Eunotia tenella	DONA	22	35	Poor	15B1	70
15B1.4EunotiaEnischna21L3W_CL	22.209	3.108	19-20	Eunotia tenella	DONA	22	30	Poor	15B1	70
15B1.5EunotiaCataractarum25L4W_CL	26.038	4.325	17-17	Eunotia neocompacta	Freshwater Benthic Diatoms of Central Europe pg. 248, pl. 17; Lange-Bertalot et al (2011) Diatoms of Europe: Vol 6, Eunotia, Plate 122, Figs 1-22	25	12	Poor	15B1	70
15B1.6EunotiaSp29L4.4W_CL	28.322	4.625	13-14	Eunotia ursamaioris	Lange-Bertalot et al (2011) Diatoms of Europe: Vol 6, Eunotia, Plate 152, Figs 1-49, Pl 153, Figs 1-6	21	17	Poor	15B1	70
15B1.7EunotiaArcusEhrVarUncinata60L4.8W_CL	60.091*	5.231	17-18	Eunotia neocompacta	Freshwater Benthic Diatoms of Central Europe pg. 248, pl. 17; Lange-Bertalot et al (2011) Diatoms of Europe: Vol 6, Eunotia, Plate 122, Figs 1-22	25	1	Poor	15B1	70
15B1.8StenopterobiaSp.64.5L4.5W_CL	64.692	4.077	26-27	Stenopterobia delicatissima	K. Krammer H. Lange-Bertalot (1988) Bacillariophyceae Part 2, Pg. 568 Pl. 174 Fig. 1-12	9	8	Poor	15B1	70
15B1.9TabellariaFlocculosa32L6W_CL	32.45	6.198	15-16	Tabellaria flocculosa	DONA	2	24	Poor	15B1	70
15C1.1EunotiaSp17L5.6W_CL	17.827	5.645	16-18	Eunotia sp. 1 RMP Teratology?		23	9	Poor	15C1	71
15D1.3EunotiaLunaris247.5L3.8W_CL	246.701	4.359	12-13	Eunotia flexuosa	Lange-Bertalot et al (2011) Diatoms of Europe: Vol 6, Eunotia, Plate 1, Figs 1-12, Pl 2, Figs 9-14, Pl 5, Figs 1-3	20	1	Poor	15D1	72
15D1.4EunotiaMucophila31L2.5W_CL	31.579	2.864	19-21	Eunotia mucophila	DONA; Lange-Bertalot et al (2011) Diatoms of Europe: Vol 6, Eunotia, Plate 23, Figs 1-34, Pl 24, Figs 1-8	20	18	Poor	15D1	72
15D1.5EunotiaHostii26.3L3.1W_CL	27.083	2.927	18-18	Eunotia pseudogroenlandica	Lange-Bertalot et al (2011) Diatoms of Europe: Vol 6, Eunotia, Plate 132, Figs 1-67, Pl 133, figs 1-11; Freshwater Benthic Diatoms of Central Europe, Cantonati, Kelly, L-B (2017) pg. 252, pl. 19, figs 19-23	22	39	Poor	15D1	72
15D1.6EunotiaRhomboidea22.5L-W_CL	23.383	-	18-20	Eunotia cf. ursamaioris girdle	Lange-Bertalot et al (2011) Diatoms of Europe: Vol 6, Eunotia, Plate 152, Figs 1-49, Pl 153, Figs 1-6	21	12	Poor	15D1	72
16A1.1PinnulariaCruxarea116L13.2W_CL	119.624	13.385	8-9	Pinnularia crucifera	Krammer, K. (2000) The genus Pinnularia The Diatoms of Europe. Diatoms of Inland Waters and Comparable Habitats 1: Pl. 122, Figs. 1-5	14	1	Poor	16A1	93
16A1.2EnotiaSp.26L4.5W_CL	25.131	4.949	16-16	Eunotia ursamaioris	Lange-Bertalot et al (2011) Diatoms of Europe: Vol 6, Eunotia, Plate 152, Figs 1-49, Pl 153, Figs 1-6	21	21	Poor	16A1	93
16B1.1CocconeisPediculus25L20W_CL	25.034	19.795	15-16	Cocconeis pediculus	DONA	3	4	Poor	16B1	94
16B1.2GomphoneisHerculeana86L25W_CL	87.394	25.463	11-14	Gomphoneis herculeana	DONA	6	1	Poor	16B1	94
17A1.1AmphoraMinutissima17.3L8.3W_CL	17.198	3.665 v 8.416 frust	13-14*	Amphora pediculus	DONA	4	5	Poor	17A1	117
17B1.1PinnulariaCrucifera91L11W_CL	92.923	11.769	9-10	Pinnularia crucifera	Krammer, K. (2000) The genus Pinnularia The Diatoms of Europe. Diatoms of Inland Waters and Comparable Habitats 1: Pl. 122, Figs. 1-5	14	4	Poor	17B1	118
17D1.1EunotiaHorstii37L3W_CL	27.521	3.231	16-17	Eunotia pseudogroenlandica	Lange-Bertalot et al (2011) Diatoms of Europe: Vol 6, Eunotia, Plate 132, Figs 1-67, Pl 133, figs 1-11; Freshwater Benthic Diatoms of Central Europe, Cantonati, Kelly, L-B (2017) pg. 252, pl. 19, figs 19-23	22	38	Poor	17D1	120
17D1.2EunotiaRushforthii23L3.5W_CL	22.525	3.511	17-18	Eunotia tenella	DONA	22	29	Poor	17D1	120
18A1.1EunotiaMucophila22L2.3W_CL	22.638	2.818	21-22	Eunotia mucophila	DONA; Lange-Bertalot et al (2011) Diatoms of Europe: Vol 6, Eunotia, Plate 23, Figs 1-34, Pl 24, Figs 1-8	20	20	Poor	18A1	165
18A1.2EunotiaPaludosa42L3W_CL	42.004	3.086	18-18	Eunotia mucophila	DONA; Lange-Bertalot et al (2011) Diatoms of Europe: Vol 6, Eunotia, Plate 23, Figs 1-34, Pl 24, Figs 1-8	20	15	Poor	18A1	165
18B1.1EunotiaRostellata29L4W_CL	29.57	4.692	17-18*	Eunotia ursamaioris	Lange-Bertalot et al (2011) Diatoms of Europe: Vol 6, Eunotia, Plate 152, Figs 1-49, Pl 153, Figs 1-6	21	15	Poor	18B1	166
18D1.1KobayasiellaParasubtilissma31L4W_CL	30.792	4.144	not visible	Kobayasiella parasubtilissma	DONA	8	6	Poor	18D1	168
18D1.2KobayasiellaParasubtilissma34L4W_CL	34.596	4.366	not visible	Kobayasiella parasubtilissma	DONA	8	1	Poor	18D1	168
18D1.3KobayasiellaParasubtilissma30L4W_CL	30.253	4.344	not visible	Kobayasiella parasubtilissma	DONA	8	8	Poor	18D1	168
18D1.4EunotiaNaegelii110L2.5W_CL	114	2.923	17-18	Eunotia naegelii	DONA	22	4	Poor	18D1	168
18D1.5EunotiaSp10L2W_CL	10.135	2.934	19-20	Eunotia sp.4 RMP		25	45	Poor	18D1	168
18D1.6EunotiaNaegelii102L2.5W_CL	103.858	3	19-20	Eunotia naegelii	DONA	22	5	Poor	18D1	168
18D1.7EunotiaHorstii34L3W_CL	34.367	3.235	18-18	Eunotia pseudogroenlandica	Lange-Bertalot et al (2011) Diatoms of Europe: Vol 6, Eunotia, Plate 132, Figs 1-67, Pl 133, figs 1-11; Freshwater Benthic Diatoms of Central Europe, Cantonati, Kelly, L-B (2017) pg. 252, pl. 19, figs 19-23	22	37	Poor	18D1	168
18D1.8EunotiaSudetica30L6W_CL	30.057	5.943	16-17	Eunotia scandiorussica	Lange-Bertalot et al (2011) Diatoms of Europe: Vol 6, Eunotia, Plate 154, Figs 1-28	22	13	Poor	18D1	168
18D1.9TabellariaConnected43L-W_CL	43.836	-	14-15	Tabellaria fenestrata	DONA	2	2	Poor	18D1	168
18D1.10KobayasiellaParasubtilissma31.7L4W_CL	31.783	4.397	not visible	Kobayasiella parasubtilissma	DONA	8	3	Poor	18D1	168
18D1.11EunotiaRostelata27.5L4.5W_CL	27.986	5.018	15-16	Eunotia ursamaioris	Lange-Bertalot et al (2011) Diatoms of Europe: Vol 6, Eunotia, Plate 152, Figs 1-49, Pl 153, Figs 1-6	21	18	Poor	18D1	168
1A2.1PinnulariaBullacostaeTestPic_CL	32.812	6.193	11-12	Pinnularia subcapitata	Krammer, K. (2000) The genus Pinnularia The Diatoms of Europe. Diatoms of Inland Waters and Comparable Habitats 1: pl. 88, figs. 49-56	14	29	Rich	1A2	5
1C2.1GomphSp.24L4W_CL	24.494	3.994	13-14	Gomphonema cf. raraense	Jüttner, I., et al. (2018). The genus Gomphonema (Bacillariophyta) in Rara Lake, Nepal: taxonomy, morphology, habitat distribution and description of five new species, and a new record for Gomphoneis qii. Diatom Research, 33(3), 283-320. Numbers 3-4	6	21	Rich	1C2	7
1C2.2KurtkrammeriaWeilandii45L5W_CL	44.809	5.385	13-14	Gomphonema hebridense	Freshwater Benthic Diatoms of Central Europe, Cantonati, Kelly, L-B (2017) pg. 306, pl. 100 fig. 6-10	6	33	Rich	1C2	7
1C2.3TabellariaFlocculosa38L4W_CL	38.632	4.793	16-17	Tabellaria flocculosa	DONA	2	21	Rich	1C2	7
1C2.4KurtkrammeriaStodderi36L5W_CL	36.472	5.37	15-16	Gomphonema sp. 6 RMP		6	47	Rich	1C2	7
1C2.5EunotiaSp47L3.5W_CL	46.882	4.468	13-14	Eunotia macroglossa	DONA; Furey, P.C., Lowe, R.L. and Johansen, J.R. (2009) Teratology in Eunotia taxa in the Great Smoky Mountains National Park and description of Eunotia macroglossa sp. nov Diatom Research 24(2): 273-290	24	17	Rich	1C2	7
1C2.6EncyonemaLange-Bertalotii16L5.5W_CL	17.51	5.041	14-14	Encyonema schimanskii	Krammer, K. (1997). Die cymbelloiden Diatomeen - Eine Monographie der weltweit bekannten Taxa. Teil 1. Allgemeines und Encyonema Part. Bibliotheca Diatomologica, 36: p. 158; pl. 14, fig. 10-17	5	41	Rich	1C2	7
1C2.7EncyonemaMontana15L6.5W_CL	15.021	6.165	14-15*	Encyonema montana	DONA	5	43	Rich	1C2	7
1C2.8KurtkrammeriaWeilandii46L5W_CL	45.338	5.434	15-15	Gomphonema hebridense	Freshwater Benthic Diatoms of Central Europe, Cantonati, Kelly, L-B (2017) pg. 306, pl. 100 fig. 6-10	6	32	Rich	1C2	7
1C2.9PinnulariaSp45L6.5W_CL	46.868	6.648	9-10	Pinnularia ivaloensis	Krammer, K. (2000) The genus Pinnularia The Diatoms of Europe. Diatoms of Inland Waters and Comparable Habitats 1: pl. 121, figs. 2-6	15	11	Rich	1C2	7
1D2.1GomphonemaBrebissonii32L5W_CL	32.147	5.368 mid 7.406 top	11-12	Gomphonema brebissonii	DONA	6	60	Rich	1D2	8
1D2.2NitzschiaColumbiana75L3W_CL	74.077	3.538	9 fibulae	Nitzschia cf. columbiana	DONA	17	18	Rich	1D2	8
1D2.3EncyonemaProcerum18L5W_CL	18.266*	5.288	10-11*	Encyonema sp. cf. groenlandica	Foged, N. (1953). Diatoms from West Greenland. , 147(10): 86 pp., 13 pls page(s): p. 57; pl. 10, fig. 11-13; Kulikovskiy, M. et al. (2009). Morphology and taxonomy of selected cymbelloid diatoms from a Mongolian Sphagnum ecosystem with a description of three species new to science. Fottea. 9(2): 223-232.	5	39	Rich	1D2	8
1D2.4StenopterobiaPartial85L6W_CL	~85.721	5.674	20-22	Stenopterobia anceps	K. Krammer H. Lange-Bertalot (1988) Bacillariophyceae Part 2, Pg. 563 Pl. 171 Fig. 1-4	9	2	Rich	1D2	8
1D2.5PinnulariaSp70L10.5W_CL	71.464	10.463	9-10				Pl. , Fig.	Rich	1D2	8
1D2.6GomphonemaBrebissonii40L6W_CL	38.966	6.528 mid 6.978 top	11-12	Gomphonema brebissonii	DONA	6	58	Rich	1D2	8
1D2.7GomphSp20L3.7W_CL	21.465	3.796	9-12	Gomphonema longiceps var. montana f. minuta	Skvortzow, B.W. (Skvortzov, B.V.) (1938). Diatoms from a peaty bog in Lianchicho River Valley, Eastern Siberia. Philippine Journal of Science, 66(2): 161-182, 3 pls.page(s): p. 178; pl. 1, fig. 19, 25, pl. 2, fig. 28	5	67	Rich	1D2	8
1D2.10EncyonemaProcerum25L6W_CL	26.365	6.307	10-11	Encyonema paucistriatum	DONA; Krammer and Lange-Bertalot 1986, p. 305, plate 119, figs 14-16	5	8	Rich	1D2	8
1D2.12EncyonemaPaucistriatum29L6W_CL	29.049	5.791	6-8	Encyonema groenlandica	Foged, N. (1953). Diatoms from West Greenland. , 147(10): 86 pp., 13 plspage(s): p. 57; pl. 10, fig. 11-13; Kulikovskiy, M. et al. (2009). Morphology and taxonomy of selected cymbelloid diatoms from a Mongolian Sphagnum ecosystem with a description of three species new to science. Fottea. 9(2): 223-232.	5	35	Rich	1D2	8
2C2.4UnknownSp.15L3.5W_CL	15.39	3.752	15-16				Pl. , Fig.	Rich	2C2	31
2D2.1KurtkrammeriaSubspicula37L5W_CL	38.538	5.611	13-14	Gomphonema hebridense	Freshwater Benthic Diatoms of Central Europe, Cantonati, Kelly, L-B (2017) pg. 306, pl. 100 fig. 6-10	6	37	Rich	2D2	32
2D2.2TabellariaFenestrata34L4W_CL	36.36	4.209	15-16	Tabellaria fenestrata	DONA	2	7	Rich	2D2	32
3A2.1HantzschiaAmphioxys69L6.7W_CL	70.232	7.463	18-20	Hantzchia calcifuga	Freshwater Benthic Diatoms of Central Europe, Cantonati, Kelly, L-B (2017) pg. 339, pl. 104 fig. 11	18	5	Rich	3A2	53
3A2.3KurtkrammeriaWeilandii32L5W_CL	32.791*	6.037	15-16	Gomphonema cf. parvulum	Freshwater Benthic Diatoms of Central Europe, Cantonati, Kelly, L-B (2017) pg. 315-316, pl. 101 fig. 1-5	6	46	Rich	3A2	53
3C2.1InitialTabellaria88.5L3.5W_CL	88.231	4.231	15-16	Tabellaria fenestrata cf. initial valve		2	35	Rich	3C2	55
3D2.1EunotiaRichbuttensis40.5L9W_CL	40.723	9.44	11-14	Eunotia richbuttensis	DONA; Furey, P.C., Lowe, R.L. and Johansen, J.R. (2011) Eunotia Ehrenberg (Bacillariophyta) of the Great Smoky Mountains National Park, USA. Bibliotheca Diatomologica 56: 1-134	23	8	Rich	3D2	56
3D2.3PinnulariaSp.55.5L6W_CL	56.232	6.773	10-11	Pinnularia tirolensis	Krammer, K. (2000) The genus Pinnularia The Diatoms of Europe. Diatoms of Inland Waters and Comparable Habitats 1: pl. 65, figs. 2-8/11-13	12	10	Rich	3D2	56
3D2.4EunotiaRushforthii30L4.5W_CL	31.157	4.644	15-16	Eunotia scandiorussica	Lange-Bertalot et al (2011) Diatoms of Europe: Vol 6, Eunotia, Plate 154, Figs 1-28	22	12	Rich	3D2	56
4A2.1CocconeisPediculus33L22W_CL	33.864	22.36	17-18	Cocconeis pediculus	DONA	3	2	Rich	4A2	77
4A2.2DiatomaGirdle16.7L-W_CL	16.295	-	16-17 6 fibulae	Diatoma moniliformis	DONA	2	45	Rich	4A2	77
4A2.3DiatomaGirdle18L-W_CL	18.519	-	16-19 6 fibulae			2	47	Rich	4A2	77
4B2.2PinnulariaStreptoraphe121L16.5W_CL	118.536	17.035	6-7	Pinnularia neomajor	Freshwater Benthic Diatoms of Central Europe, Cantonati, Kelly, L-B (2017) pg. 484, pl. 74, fig. 2	10	6	Rich	4B2	78
4C2.1NaviculaGregaria26L6.5W_CL	26.055	6.802	16-17	Navicula gregaria	DONA	7	4	Rich	4C2	79
4D2.1KurtkrammeriaNeoamphioxys33L3.8W_CL	32.369	4.29	11-12	Gomphonema cf. raraense	Jüttner, I., et al. (2018). The genus Gomphonema (Bacillariophyta) in Rara Lake, Nepal: taxonomy, morphology, habitat distribution and description of five new species, and a new record for Gomphoneis qii. Diatom Research, 33(3), 283-320. Numbers 3-4	6	15	Rich	4D2	80
4D2.2NaviculaSp.21.3L8.1W_CL	21.69	8.532	16-18				Pl. , Fig.	Rich	4D2	80
4D2.3EunotiaSp.42L4.5W_CL	43.948	4.583	12-13	Eunotia macroglossa	DONA; Furey, P.C., Lowe, R.L. and Johansen, J.R. (2009) Teratology in Eunotia taxa in the Great Smoky Mountains National Park and description of Eunotia macroglossa sp. nov Diatom Research 24(2): 273-290	24	19	Rich	4D2	80
4D2.4UnknownSp.37L5W_CL	36.427*	5.368*	16-17	Eunotia cf. silesioscandica	Lange-Bertalot et al (2011) Diatoms of Europe: Vol 6, Eunotia, Plate 139, Figs 1-13	24	21	Rich	4D2	80
4D2.5KurtkrammeriaWeilandii39L5W_CL	38.765	5.79	15-16	Gomphonema hebridense	Freshwater Benthic Diatoms of Central Europe, Cantonati, Kelly, L-B (2017) pg. 306, pl. 100 fig. 6-10	6	41	Rich	4D2	80
4D2.6CocconeisCascadensis23L13W_CL	23.27	12.122	22-23	Cocconeis placentula sensu lato	DONA (lumps C. placentula, C. euglypta and C. lineata)	3	13	Rich	4D2	80
4D2.8PinnulariaSp.85L8W_CL	74.48	8.841	11-12	Gomphonema sp. 1 RPM		6	2	Rich	4D2	80
4D2.10EunotiaFaba36L6W_CL	36.596	5.975	17-18 (apices)	Eunotia sedina	Lange-Bertalot et al (2011) Diatoms of Europe: Vol 6, Eunotia, Plate 47, Figs 1-17	25	25	Rich	4D2	80
5A2.1KurtkrammeriaWeilandii38L4.5W_CL	38.579	4.429	16-17	Gomphonema hebridense	Freshwater Benthic Diatoms of Central Europe, Cantonati, Kelly, L-B (2017) pg. 306, pl. 100 fig. 6-10	6	38	Rich	5A2	101
5B2.1PinnulariaSp.69.9L10.6W_CL	70.004	10.539	9-10	Pinnularia aestaurii var. interrupta	Foged, N. (1981) Diatoms in Alaska Bibliotheca Phycologica, Pl. 44 Fig 3. See also: Cleve-Euler, A. (Cleve). (1934). The Diatoms of Finnish Lapland. Societas Scientiarum Fennica. Commentationes Biologicae. 4(14): 154 pp., 6 pls.page(s): p. 44; pl. 2, fig. 58	13	7	Rich	5B2	102
5B2.2EunotiaSp.23.2L8W_CL	24.081	7.819	9-11	Eunotia curtagrunowii	Lange-Bertalot et al (2011) Diatoms of Europe: Vol 6, Eunotia, Plate 195, Figs 1-29; Freshwater Benthic Diatoms of Central Europe, Cantonati, Kelly, L-B (2017) pg. 235, pl. 14, fig 9-13	23	17	Rich	5B2	102
5B2.3HantzschiaiaSp.69L7W_CL	69.497*	7.308	24-25	Hantzschia bardii	Lange-Bertalot, H. (2003). Diatoms of Sardinia. Rare and 76 new species in rock pools and other ephemeral waters. Iconographia diatomologica, 12, 438. Plate 101, Figs. 5-13	18	6	Rich	5B2	102
5B2.4PinnulariaSp.79L10.5W_CL	78.618	11.001	9-10	Pinnularia cruxarea	Krammer, K. (2000) The genus Pinnularia The Diatoms of Europe. Diatoms of Inland Waters and Comparable Habitats 1: pl. 123, figs. 1-7	12	12	Rich	5B2	102
5B2.7HantzschiaSp.211L10W_CL	215.569	10.158	17-18	Hantzschia spectabilis	KLB Bacillariophyceae 1991 2. Teil / Part 2 Pl. 91 Fig 1-4	18	1	Rich	5B2	102
5B2.8EunotiaBoreotenuis18.4L5.3W_CL	19.04	5.175	16-17	Eunotia scandiorussica	Lange-Bertalot et al (2011) Diatoms of Europe: Vol 6, Eunotia, Plate 154, Figs 1-28	22	22	Rich	5B2	102
5C2.1PinnulariaSp.120L12W_CL	~120.462	12.358	9-10	Pinnularia crucifera	Krammer, K. (2000) The genus Pinnularia The Diatoms of Europe. Diatoms of Inland Waters and Comparable Habitats 1: Pl. 122, Figs. 1-5	11	9	Rich	5C2	103
5C2.2PinnulariaSp.73.8L9.5W_CL	74.93	9.77	9-10	Pinnularia aestaurii var. interrupta	Foged, N. (1981) Diatoms in Alaska Bibliotheca Phycologica, Pl. 44 Fig 3. See also: Cleve-Euler, A. (Cleve). (1934). The Diatoms of Finnish Lapland. Societas Scientiarum Fennica. Commentationes Biologicae. 4(14): 154 pp., 6 pls.page(s): p. 44; pl. 2, fig. 58	13	4	Rich	5C2	103
5C2.3PinnulariaSp.38L4.5W_CL	38.359	4.918	10-11	Pinnularia subcapitata var. cf. elongata	Krammer, K. (2000) The genus Pinnularia The Diatoms of Europe. Diatoms of Inland Waters and Comparable Habitats 1: pl. 90, figs. 24-28	14	16	Rich	5C2	103
5C2.4EunotiaFlexousa85.6L3.3W_CL	86.043	3.304	19-20	Eunotia subcapitata	Kulikovskiy, M., et al (2010). Eunotia (Bacillariophyta) in the Holarctic: new species from the Russian Arctic. Polish Botanical Journal, 55(1), 93-107.	22	9	Rich	5C2	103
5D2.1NitzschiaPalea27L2.3W_CL	27.541	2.756	12 fibulae	Nitzschia palea	DONA	17	10	Rich	5D2	104
5D2.3GomphoneisPsuedoOkunoi22L3W_CL	22.263	3.575	14-15	Gomphonema cf. raraense	Jüttner, I., et al. (2018). The genus Gomphonema (Bacillariophyta) in Rara Lake, Nepal: taxonomy, morphology, habitat distribution and description of five new species, and a new record for Gomphoneis qii. Diatom Research, 33(3), 283-320. Numbers 3-4	6	25	Rich	5D2	104
5D2.5PinnulariaSp.55.2L7.2W_CL	55.616	6.846	9-10	Pinnularia ivaloensis	Krammer, K. (2000) The genus Pinnularia The Diatoms of Europe. Diatoms of Inland Waters and Comparable Habitats 1: pl. 121, figs. 2-6	15	9	Rich	5D2	104
5D2.6EunotiaSp.24.1L3W_CL	24.808	2.923	19-20	Eunotia horstii	DONA	22	47	Rich	5D2	104
6A2.1PinnulariaSp.74L11W_CL	74.002	11.231	9-10	Pinnularia aestaurii var. interrupta	Foged, N. (1981) Diatoms in Alaska Bibliotheca Phycologica, Pl. 44 Fig 3. See also: Cleve-Euler, A. (Cleve). (1934). The Diatoms of Finnish Lapland. Societas Scientiarum Fennica. Commentationes Biologicae. 4(14): 154 pp., 6 pls.page(s): p. 44; pl. 2, fig. 58	13	5	Rich	6A2	149
6A2.2PinnulariaSp.76L10.5W_CL	77.538	10.385	9-10	Pinnularia aestaurii var. interrupta	Foged, N. (1981) Diatoms in Alaska Bibliotheca Phycologica, Pl. 44 Fig 3. See also: Cleve-Euler, A. (Cleve). (1934). The Diatoms of Finnish Lapland. Societas Scientiarum Fennica. Commentationes Biologicae. 4(14): 154 pp., 6 pls.page(s): p. 44; pl. 2, fig. 58	13	3	Rich	6A2	149
6A2.3UnknownSp.16.7L3.7W_CL	18.033	4.001	14-15				Pl. , Fig.	Rich	6A2	149
6B2.1HantzschiaAmphyoxis212L9.6W_CL	211.481	9.538*	16-17*	Hantzschia spectabilis	KLB Bacillariophyceae 1991 2. Teil / Part 2 Pl. 91 Fig 1-4	18	2	Rich	6B2	150
6B2.5PinnulariaStreptoraphe135L17W_CL	133.944	17.154	6-7	Pinnularia neomajor	Freshwater Benthic Diatoms of Central Europe, Cantonati, Kelly, L-B (2017) pg. 484, pl. 74, fig. 2	10	5	Rich	6B2	150
6C2.2PinnulariaSp.78L10W_CL	79.923	10.389	8-9	Pinnularia aestaurii var. interrupta	Foged, N. (1981) Diatoms in Alaska Bibliotheca Phycologica, Pl. 44 Fig 3. See also: Cleve-Euler, A. (Cleve). (1934). The Diatoms of Finnish Lapland. Societas Scientiarum Fennica. Commentationes Biologicae. 4(14): 154 pp., 6 pls.page(s): p. 44; pl. 2, fig. 58	13	2	Rich	6C2	151
6C2.3PinnulariaSp.101L13W_CL	102.769	13.615	7-9	Pinnularia viridiformis var. minor	Krammer, K. (2000) The genus Pinnularia The Diatoms of Europe. Diatoms of Inland Waters and Comparable Habitats 1: pl. 161, figs. 1-4, pl. 162, figs. 1-4, pl. 164, figs. 1-4, pl. 165, figs. 1-6, pl. 166, figs. 1-4	15	2	Rich	6C2	151
6C2.4PinnulariaSp.101L13W_CL	102.769	13.615	7-9	Pinnularia viridiformis var. minor	Krammer, K. (2000) The genus Pinnularia The Diatoms of Europe. Diatoms of Inland Waters and Comparable Habitats 1: pl. 161, figs. 1-4, pl. 162, figs. 1-4, pl. 164, figs. 1-4, pl. 165, figs. 1-6, pl. 166, figs. 1-4	15	2	Rich	6C2	151
6C2.5MelosiraVarians-L15.8W_CL	20.387 (1 Frustle)	16.308 D	-	Melosira varians	DONA	1	1	Rich	6C2	151
6C2.6MelosiraVarians-L21.2W_CL	-	22.256 D	-	Melosira varians	DONA	1	2	Rich	6C2	151
6C2.7PinnulariaSp.68L11.5W_CL	68.547	11.385*	8-9	Pinnularia viridiformis var. minor	Krammer, K. (2000) The genus Pinnularia The Diatoms of Europe. Diatoms of Inland Waters and Comparable Habitats 1: pl. 161, figs. 1-4, pl. 162, figs. 1-4, pl. 164, figs. 1-4, pl. 165, figs. 1-6, pl. 166, figs. 1-4	15	7	Rich	6C2	151
6C2.8NaviculaGermainii37L7.5W_CL	37.417	8.071	14-15	Navicula germainii	DONA	7	2	Rich	6C2	151
6C2.9NaviculaGermainii37L7.5W_CL	37.417	8.071	14-15	Navicula germainii	DONA	7	2	Rich	6C2	151
6D2.1PinnulariaStreptoraphe143L18W_CL	142.538	18.387	6-7	Pinnularia neomajor	Freshwater Benthic Diatoms of Central Europe, Cantonati, Kelly, L-B (2017) pg. 484, pl. 74, fig. 2	10	4	Rich	6D2	152
6D2.4EunotiaPraerupta27L9W_CL	27.508	9.435	10-11	Eunotia arcus	Lange-Bertalot et al (2011) Diatoms of Europe: Vol 6, Eunotia, Plate 183, Figs 1-17, Pl. 184, figs 1-22	23	22	Rich	6D2	152
6D2.5PinnulariaSp.50L7W_CL	50.173	6.769	10-12	Pinnularia ivaloensis	Krammer, K. (2000) The genus Pinnularia The Diatoms of Europe. Diatoms of Inland Waters and Comparable Habitats 1: pl. 121, figs. 2-6	15	10	Rich	6D2	152
7C2.1NitzschiaSp.52L1.8W_CL	51.851	1.771	11 fibulae	Nitzschia paleacea	DONA	17	20	Moderate	7C2	15
7C2.2InitialValveTabellariaSp.90L-W_CL	90.462	-	17-18	Tabellaria fenestrata cf. initial valve		2	33	Moderate	7C2	15
7C2.3EncyonemaProcerum20L4.5W_CL	20.044	4.484	14-15	Encyonema schimanskii	Krammer, K. (1997). Die cymbelloiden Diatomeen - Eine Monographie der weltweit bekannten Taxa. Teil 1. Allgemeines und Encyonema Part. Bibliotheca Diatomologica, 36: p. 158; pl. 14, fig. 10-17	5	39	Moderate	7C2	15
7C2.5InitialValveTabellaria71L-W_CL	71.626	-	15-17	Tabellaria fenestrata cf. initial valve		2	39	Moderate	7C2	15
7C2.6InitialValveTabellaria87L-W_CL	87.867	-	15-16	Tabellaria fenestrata cf. initial valve		2	36	Moderate	7C2	15
7C2.7EunotiaSp.58L3W_CL	57.772	3.616	18-19	Eunotia bilunaris	DONA; Lange-Bertalot et al (2011) Diatoms of Europe: Vol 6, Eunotia, Plate 30, Figs 1-27, Pl 31, Figs 1-4, Pl 32, figs 1-16, Pl 33, figs 1-7	24	9	Moderate	7C2	15
7C2.8TabellariaFenetrata23L4W_CL	~23.648	4.02	17-18	Tabellaria fenestrata	DONA	2	15	Moderate	7C2	15
7C2.9KurtkrammeriaWeilandii34.5L4.8W_CL	34.628	4.859	15-16	Gomphonema hebridense	Freshwater Benthic Diatoms of Central Europe, Cantonati, Kelly, L-B (2017) pg. 306, pl. 100 fig. 6-10	6	44	Moderate	7C2	15
7C2.10NitzschiaPaleacea59L2W_CL	58.157	2.693	11 fibulae	Nitzschia paleacea	DONA	17	19	Moderate	7C2	15
7C2.11TabellariaFenestrata25L4.8W_CL	24.906	4.653	19-20	Tabellaria fenestrata	DONA	2	12	Moderate	7C2	15
7C2.12EncyonemaLunatum31L4W_CL	31.507	4.733*	13-14	Encyonema neogracile	DONA; Patrick and Reimer 1975, p. 46, plate 7, figs. 11-14 & Krammer and Lange-Bertalot 1986, p. 308, fig. 120: 3-5	5	29	Moderate	7C2	15
7C2.14KurtkrammeriaNeoamphioxys56L6W_CL	55.776	6.615	15-16	Gomphonema sp. 2 RPM		6	5	Moderate	7C2	15
7C2.15GomphoneisPsuedoOkunoi21L3.6W_CL	20.946	4.26	14-16				Pl. , Fig.	Moderate	7C2	15
7C2.16KurtkrammeriaNeoamphioxys38L5W_CL	38.318	5.432	16-18	Gomphonema hebridense	Freshwater Benthic Diatoms of Central Europe, Cantonati, Kelly, L-B (2017) pg. 306, pl. 100 fig. 6-10	6	42	Moderate	7C2	15
7C2.18EncyonemaProcerum24L6W_CL	24.68	6.212	8-9	Encyonema paucistriatum	DONA; Krammer and Lange-Bertalot 1986, p. 305, plate 119, figs 14-16	5	12	Moderate	7C2	15
7D2.1TabellariaFenestrata48.7L4.1W_CL	49.007	4.385	15-16	Tabellaria fenestrata	DONA	2	1	Moderate	7D2	16
8A2.1KurtkrammeriaNeoamphioxys37.6L5W_CL	38.231	5.231	14-16	Gomphonema sp. 3 RMP		6	7	Moderate	8A2	37
8A2.2KurtkrammeriaNeoamphioxys37.6L5W_CL	38.231	5.231	14-16	Gomphonema sp. 3 RMP		6	8	Moderate	8A2	37
8A2.3EunotiaPanda37.8L3.7W_CL	38.728	3.844	17-17	Eunotia panda	DONA; Veselá, J. and Johansen, J.R. (2014) Three new Eunotia (Bacillariophyta) species from Acadia National Park, Maine, U.S.A. Phytotaxa 175(4): 181-200	24	6	Moderate	8A2	37
8A2.4EunotiaIncisa42L5.5W_CL	42.285	5.367	14-16	Eunotia sedina	Lange-Bertalot et al (2011) Diatoms of Europe: Vol 6, Eunotia, Plate 47, Figs 1-17	25	22	Moderate	8A2	37
8A2.PinnulariaSp.28.5L5W_CL	29.012	5.497	12-13*	Pinnularia cf. schimanskii	Krammer, K. (2000) The genus Pinnularia The Diatoms of Europe. Diatoms of Inland Waters and Comparable Habitats 1: pl. 9, figs. 10-13	15	13	Moderate	8A2	37
8B2.1PinnulariaSp.90L10W_CL	90.923	10.846	8-9	Pinnularia hustedtii	Krammer, K. (2000) The genus Pinnularia The Diatoms of Europe. Diatoms of Inland Waters and Comparable Habitats 1: Pg. 145; Molder (1951) Pl. 27 Fig. 3:1	12	3	Moderate	8B2	38
8B2.3EunotiaFlexuosa98.3L3.3W_CL	99.77*	3.596*	19-20	Eunotia subcapitata	Kulikovskiy, M., et al (2010). Eunotia (Bacillariophyta) in the Holarctic: new species from the Russian Arctic. Polish Botanical Journal, 55(1), 93-107.	22	6	Moderate	8B2	38
8B2.4PinnulariaBullacostae29.3L5.5W_CL	30.273*	5.278*	12-13	Pinnularia cf. pulchra	Krammer, K. (2000) The genus Pinnularia The Diatoms of Europe. Diatoms of Inland Waters and Comparable Habitats 1: pl. 215, figs. 1-3	14	28	Moderate	8B2	38
8B2.5CocconeisSp.-L-W_CL	24.356	-	14-15	Cocconeis pediculus	DONA - NOT FLORA QUALITY - REMOVE	3	6	Moderate	8B2	38
8C2.1EunotiaRushforthii14.5L3.5W_CL	15.83	3.387	18-19	Eunotia tenella	DONA	22	36	Moderate	8C2	39
8C2.2GomphoneisPsuedoOkunoi21L3.3W_CL	21.869	3.527	13-14	Gomphonema cf. raraense	Jüttner, I., et al. (2018). The genus Gomphonema (Bacillariophyta) in Rara Lake, Nepal: taxonomy, morphology, habitat distribution and description of five new species, and a new record for Gomphoneis qii. Diatom Research, 33(3), 283-320. Numbers 3-4	6	26	Moderate	8C2	39
8C2.3PinnulariaBullacostae34.4L5W_CL	34.781	5.168*	12-13	Pinnularia cf. pulchra	Krammer, K. (2000) The genus Pinnularia The Diatoms of Europe. Diatoms of Inland Waters and Comparable Habitats 1: pl. 215, figs. 1-3	14	24	Moderate	8C2	39
8C2.4EunotiaSp.50L5W_CL	50.31	6.001	14-16	Eunotia sedina	Lange-Bertalot et al (2011) Diatoms of Europe: Vol 6, Eunotia, Plate 47, Figs 1-17	25	19	Moderate	8C2	39
8C2.5EncyonemaProcerum21L5.6W_CL	19.321*	4.943	11-12*	Encyonema sp. cf. groenlandica	Foged, N. (1953). Diatoms from West Greenland. , 147(10): 86 pp., 13 pls page(s): p. 57; pl. 10, fig. 11-13; Kulikovskiy, M. et al. (2009). Morphology and taxonomy of selected cymbelloid diatoms from a Mongolian Sphagnum ecosystem with a description of three species new to science. Fottea. 9(2): 223-232.	5	37	Moderate	8C2	39
8C2.6EncyonemaProcerum31L5W_CL	31.408	6.763	10-12	Encyonema procerum	DONA	5	33	Moderate	8C2	39
8C2.8EunotiaBoreotenuis20L5W_CL	20.124	5.122	18-19	Eunotia scandiorussica	Lange-Bertalot et al (2011) Diatoms of Europe: Vol 6, Eunotia, Plate 154, Figs 1-28	22	18	Moderate	8C2	39
8C2.9EunotiaIncisa36.5L5.4W_CL	36.824	5.641	13-13	Eunotia sedina	Lange-Bertalot et al (2011) Diatoms of Europe: Vol 6, Eunotia, Plate 47, Figs 1-17	25	24	Moderate	8C2	39
8C2.12EunotiaCanicula34L5W_CL	34.486	5.603	12-13	Eunotia sedina	Lange-Bertalot et al (2011) Diatoms of Europe: Vol 6, Eunotia, Plate 47, Figs 1-17	25	26	Moderate	8C2	39
8D2.1EunotiaLongStraight92L4W_CL	93.077	4.308	16-18	Eunotia julma	Lange-Bertalot et al (2011) Diatoms of Europe: Vol 6, Eunotia, Plate 7, Figs 1-10	21	7	Moderate	8D2	40
8D2.2EunotiaBoreotenuis14L5W_CL	15.089*	5.751	14-16	Eunotia scandiorussica	Lange-Bertalot et al (2011) Diatoms of Europe: Vol 6, Eunotia, Plate 154, Figs 1-28	22	25	Moderate	8D2	40
8D2.3EunotiaBoreotenuis19L4.5W_CL	19.833*	4.67*	16-17	Eunotia scandiorussica	Lange-Bertalot et al (2011) Diatoms of Europe: Vol 6, Eunotia, Plate 154, Figs 1-28	22	19	Moderate	8D2	40
8D2.4EncyonemaProcerum27.8L5.7W_CL	28.269	5.984	8-9	Encyonema paucistriatum	DONA; Krammer and Lange-Bertalot 1986, p. 305, plate 119, figs 14-16	5	6	Moderate	8D2	40
8D2.5EncyonemaNeogracile44L5W_CL	44.84	5.658	12-14	Encyonema neogracile	DONA; Patrick and Reimer 1975, p. 46, plate 7, figs. 11-14 & Krammer and Lange-Bertalot 1986, p. 308, fig. 120: 3-5	5	17	Moderate	8D2	40
8D2.6EunotiaPaludosa30.6L3.3W_CL	31.271	3.209	17-18	Eunotia horstii	DONA	22	45	Moderate	8D2	40
8D2.7TabellariaFenestrata39L5W_CL	38.775	5.37	15-18	Tabellaria fenestrata	DONA	2	5	Moderate	8D2	40
8D2.8KurtkrammeriaSp.30L4.9W_CL	30.542	5.091	17-18	Gomphonema sp. 4 RMP		6	11	Moderate	8D2	40
9A2.1EncyonemaLunatum39L4.5W_CL	39.723	5.002	8-9	Encyonema lunatum var. alaskaensis	DONA; Foged (1981) Diatoms in Alaska, Bibl. Phycol., pg. 72, F. 51:7; Freshwater Benthic Diatoms of Central Europe, Cantonati, Kelly, L-B (2017) pg. 207, pl. 90, fig. 16-19 & Krammer and Lange-Bertalot 1986, p. 308, fig. 120: 10-14	5	30	Moderate	9A2	61
9A2.2EncyonemaProcerum30L6W_CL	31.341	6.481	8-13	Encyonema paucistriatum	DONA; Krammer and Lange-Bertalot 1986, p. 305, plate 119, figs 14-16	5	4	Moderate	9A2	61
9A2.3NitzschiaAcidoclinata27L2W_CL	27.627	2.376	28-30s 13-14 fibulae	Nitzschia palea	DONA	17	9	Moderate	9A2	61
9A2.4GomphonemaSarcophagus33L5.5W_CL	34.083	5.431	17-18	Gomphonema sp. 4 RMP		6	9	Moderate	9A2	61
9A2.5EncyonemaPergracile33.7L6.5W_CL	33.988	5.337	12-13	Encyonema neogracile	DONA; Patrick and Reimer 1975, p. 46, plate 7, figs. 11-14 & Krammer and Lange-Bertalot 1986, p. 308, fig. 120: 3-5	5	27	Moderate	9A2	61
9A2.6EunotiaCataractarum32L3.5W_CL	32.24	3.767	18-18	Eunotia neocompacta	Freshwater Benthic Diatoms of Central Europe pg. 248, pl. 17; Lange-Bertalot et al (2011) Diatoms of Europe: Vol 6, Eunotia, Plate 122, Figs 1-22	25	9	Moderate	9A2	61
9A2.8EncyonemaProcerum25.2L6W_CL	25.134	6.285	9-11	Encyonema paucistriatum	DONA; Krammer and Lange-Bertalot 1986, p. 305, plate 119, figs 14-16	5	10	Moderate	9A2	61
9A2.9EncyonemaPergracile35.2L6W_CL	36.074	5.265	13-14	Encyonema neogracile	DONA; Patrick and Reimer 1975, p. 46, plate 7, figs. 11-14 & Krammer and Lange-Bertalot 1986, p. 308, fig. 120: 3-5	5	24	Moderate	9A2	61
9A2.10GomphoneisPsuedoOkunoi22L3W_CL	22.902	3.532	14-15	Gomphonema cf. raraense	Jüttner, I., et al. (2018). The genus Gomphonema (Bacillariophyta) in Rara Lake, Nepal: taxonomy, morphology, habitat distribution and description of five new species, and a new record for Gomphoneis qii. Diatom Research, 33(3), 283-320. Numbers 3-4	6	23	Moderate	9A2	61
9A2.11EunotiaHorstii39L2W_CL	39.145	3.104	18-19	Eunotia intermedia	Lange-Bertalot et al (2011) Diatoms of Europe: Vol 6, Eunotia, Plate 156, Figs 1-46, Pl 157, Figs 1-8	25	38	Moderate	9A2	61
9B2.1EunotiaSp.109L5.4W_CL	113.384	5.77	13-14	Eunotia pseudoflexuosa	Lange-Bertalot et al (2011) Diatoms of Europe: Vol 6, Eunotia, Plate 17, Figs 1-9, Pl 18, Figs 1-7	20	10	Moderate	9B2	62
9B2.2EunotiaExsecta49L7W_CL	48.766	7.164	13-14	Eunotia sedina	Lange-Bertalot et al (2011) Diatoms of Europe: Vol 6, Eunotia, Plate 47, Figs 1-17	25	21	Moderate	9B2	62
9C2.1EunotiaPraerupta22.3L7.8W_CL	22.732	7.425	9-10	Eunotia curtagrunowii	Lange-Bertalot et al (2011) Diatoms of Europe: Vol 6, Eunotia, Plate 195, Figs 1-29; Freshwater Benthic Diatoms of Central Europe, Cantonati, Kelly, L-B (2017) pg. 235, pl. 14, fig 9-13	23	18	Moderate	9C2	63
9C2.3EunotiaSp.97.6L4.2W_CL	97.923	4.616	14-15	Eunotia pseudoflexuosa	Lange-Bertalot et al (2011) Diatoms of Europe: Vol 6, Eunotia, Plate 17, Figs 1-9, Pl 18, Figs 1-7	20	9	Moderate	9C2	63
9C2.5PinnulariaBullacostae35.2L5.6W_CL	35.302	5.565*	11-12	Pinnularia cf. pulchra	Krammer, K. (2000) The genus Pinnularia The Diatoms of Europe. Diatoms of Inland Waters and Comparable Habitats 1: pl. 215, figs. 1-3	14	23	Moderate	9C2	63
9C2.6TabellariaFlocculosa33L4.3W_CL	33.225	4.553	15-16	Tabellaria flocculosa	DONA	2	23	Moderate	9C2	63
9C2.7EunotiaSp.101L4.5W_CL	101.692	5.001	13-14	Eunotia julma	Lange-Bertalot et al (2011) Diatoms of Europe: Vol 6, Eunotia, Plate 7, Figs 1-10	21	6	Moderate	9C2	63
9C2.9KurtkrammeriaNeoamphioxys36.3L4.8W_CL	36.28	4.868	13-14	Gomphonema hebridense	Freshwater Benthic Diatoms of Central Europe, Cantonati, Kelly, L-B (2017) pg. 306, pl. 100 fig. 6-10	6	43	Moderate	9C2	63
9D2.1Unknown68L8W_CL	69.231	8.154?	13-14	Tabellaria sp. 1 RMP cf. initial valve		2	17	Moderate	9D2	64
9D2.2EunotiaSp.126L3.5W_CL	126.539	3.849	16-17	Eunotia julma	Lange-Bertalot et al (2011) Diatoms of Europe: Vol 6, Eunotia, Plate 7, Figs 1-10	21	4	Moderate	9D2	64
9D2.3TabellariaFenestrata29.5L4.8W_CL	29.952	4.453	17-18	Tabellaria fenestrata	DONA	2	10	Moderate	9D2	64
9D2.4PinnulariaSp.84L11W_CL	85	11.235	8-9				Pl. , Fig.	Moderate	9D2	64
9D2.6EncyonemaPaucistriatum32.4L5.5W_CL	32.237	5.533	13-14	Encyonema neogracile	DONA; Patrick and Reimer 1975, p. 46, plate 7, figs. 11-14 & Krammer and Lange-Bertalot 1986, p. 308, fig. 120: 3-5	5	28	Moderate	9D2	64
9D2.7EunotiaBoreotenuis16L4W_CL	15.897	4.607	16-17	Eunotia scandiorussica	Lange-Bertalot et al (2011) Diatoms of Europe: Vol 6, Eunotia, Plate 154, Figs 1-28	22	24	Moderate	9D2	64
9D2.9GomphoneisPseudoOkunoi26L3W_CL	25.732	3.801	12-15	Gomphonema cf. raraense	Jüttner, I., et al. (2018). The genus Gomphonema (Bacillariophyta) in Rara Lake, Nepal: taxonomy, morphology, habitat distribution and description of five new species, and a new record for Gomphoneis qii. Diatom Research, 33(3), 283-320. Numbers 3-4	6	20	Moderate	9D2	64
9D2.10EunotiaSp.29.5L3.7W_CL	29.987	4.004	19-21*	Eunotia cf. ferefalcata	Lange-Bertalot et al (2011) Diatoms of Europe: Vol 6, Eunotia, Plate 139, Figs 40-52	24	14	Moderate	9D2	64
9D2.11EunotiaSp.124L4W_CL	127.616	4.234	16-17	Eunotia julma	Lange-Bertalot et al (2011) Diatoms of Europe: Vol 6, Eunotia, Plate 7, Figs 1-10	21	3	Moderate	9D2	64
10A2.1GomphonemaTurgidum26L11W_CL	26.435	10.83	11-12	Gomphonema italicum	Freshwater Benthic Diatoms of Central Europe, Cantonati, Kelly, L-B (2017) pg. 307, pl. 97, figs 7-9	5	55	Moderate	10A2	85
10A2.3LindaviaOcellata-L10W_CL	10.411D	-		Lindavia ocellata	DONA	1	11	Moderate	10A2	85
10A2.4PlanothidiumFrequentissimum7.9L4W_CL	7.611	4.029	15-18	Planothidium cf. frequentissimum	DONA; Freshwater Benthic Diatoms of Central Europe, Cantonati, Kelly, L-B (2017) pg. 507, pl. 25, figs 16-21	3	25	Moderate	10A2	85
10A2.5LindaviaOcellata-L6.5W_CL	6.696D	-		Lindavia ocellata	DONA	1	18	Moderate	10A2	85
10A2.6NaviculaPartial-L-W_CL	~22.160	6.262	18-20				Pl. , Fig.	Moderate	10A2	85
10A2.7LindaviaOcellata-L7.6W_CL	7.987D	-		Lindavia ocellata	DONA	1	16	Moderate	10A2	85
10A2.8EunotiaCataractarum26L4W_CL	25.787	4.162	18-18	Eunotia neocompacta var. vixcompacta	Lange-Bertalot et al (2011) Diatoms of Europe: Vol 6, Eunotia, Plate 123, Figs 1-35	25	15	Moderate	10A2	85
10A2.9LindaviaOcellata-L5.9W_CL	6.232D	-		Lindavia ocellata	DONA	1	19	Moderate	10A2	85
10A2.10GomphoneisPseudoOkunoi30L4W_CL	30.722	3.996	12-14	Gomphonema cf. raraense	Jüttner, I., et al. (2018). The genus Gomphonema (Bacillariophyta) in Rara Lake, Nepal: taxonomy, morphology, habitat distribution and description of five new species, and a new record for Gomphoneis qii. Diatom Research, 33(3), 283-320. Numbers 3-4	6	16	Moderate	10A2	85
10A2.11LindaviaOcellata-L8.3W_CL	8.569	-		Lindavia ocellata	DONA	1	15	Moderate	10A2	85
10A2.12PlanothidiumFrequentissimum8.5L4W_CL	8.886	4.42	16-18	Planothidium frequentissimum	DONA; Freshwater Benthic Diatoms of Central Europe, Cantonati, Kelly, L-B (2017) pg. 507, pl. 25, figs 16-21	3	23	Moderate	10A2	85
10A2.13Unknown37.5L4.9W_CL	39.759	5.23	15-16	Gomphonema hebridense	Freshwater Benthic Diatoms of Central Europe, Cantonati, Kelly, L-B (2017) pg. 306, pl. 100 fig. 6-10	6	35	Moderate	10A2	85
10A2.14KurtkrammeriaSubspicula48L5W_CL	48.382	4.889	14-15	Gomphonema hebridense	Freshwater Benthic Diatoms of Central Europe, Cantonati, Kelly, L-B (2017) pg. 306, pl. 100 fig. 6-10	6	30	Moderate	10A2	85
10A2.15PunctastriataMimetica10.7L5.2W_CL	10.699	5.136*	10-12*	cf. Staurosirella martyi	Difficult to discern with LM alone; SEM needed	2	48	Moderate	10A2	85
10C2.1PinnulariaBullacostae34.1L5.2W_CL	35.574	5.248	12-13	Pinnularia sinistra	Freshwater Benthic Diatoms of Central Europe, Cantonati, Kelly, L-B (2017) pg. 489, pl. 75, figs 28-32	15	15	Moderate	10C2	87
10C2.2GomphonemaGermainii26.5L4W_CL	26.571	4.31	12-13	Gomphonema cf. raraense	Jüttner, I., et al. (2018). The genus Gomphonema (Bacillariophyta) in Rara Lake, Nepal: taxonomy, morphology, habitat distribution and description of five new species, and a new record for Gomphoneis qii. Diatom Research, 33(3), 283-320. Numbers 3-4	6	19	Moderate	10C2	87
10C2.3GomphonemaGermainii23.9L3.7W_CL	24.453	3.861	13-14	Gomphonema cf. raraense	Jüttner, I., et al. (2018). The genus Gomphonema (Bacillariophyta) in Rara Lake, Nepal: taxonomy, morphology, habitat distribution and description of five new species, and a new record for Gomphoneis qii. Diatom Research, 33(3), 283-320. Numbers 3-4	6	22	Moderate	10C2	87
10C2.4PinnulariaBullacostae33.7L5.2W_CL	34.227	5.717	12-13	Pinnularia subcapitata var. subrostrata	Krammer, K. (2000) The genus Pinnularia The Diatoms of Europe. Diatoms of Inland Waters and Comparable Habitats 1: pl. 90, figs. 18-23	14	14	Moderate	10C2	87
10C2.5EunotiaRushforthii14.5L2.6W_CL	14.827	2.419*	20-22	Eunotia rushforthii	DONA; Furey, P.C., Lowe, R.L. and Johansen, J.R. (2011) Eunotia Ehrenberg (Bacillariophyta) of the Great Smoky Mountains National Park, USA. Bibliotheca Diatomologica 56: 1-134	25	39	Moderate	10C2	87
10D2.2GomphonemaBrebissonii48L7W_CL	47.96	7.684	12-13	Gomphonema brebissonii	DONA	6	52	Moderate	10D2	88
10D2.3EunotiaRushforthii11L2W_CL	10.769*	2.783	22-24*	Eunotia rushforthii	DONA; Furey, P.C., Lowe, R.L. and Johansen, J.R. (2011) Eunotia Ehrenberg (Bacillariophyta) of the Great Smoky Mountains National Park, USA. Bibliotheca Diatomologica 56: 1-134	25	42	Moderate	10D2	88
10D2.4PinnulariaSp.33L5W_CL	33.127	5.363	12-13	Pinnularia submicrostauron	Krammer, K. (2000) The genus Pinnularia The Diatoms of Europe. Diatoms of Inland Waters and Comparable Habitats 1: pl. 59, figs. 17-24	14	32	Moderate	10D2	88
10D2.5EunotiaCataractarum28.9L4.3W_CL	29.108	4.339	18-18	Eunotia neocompacta	Freshwater Benthic Diatoms of Central Europe pg. 248, pl. 17; Lange-Bertalot et al (2011) Diatoms of Europe: Vol 6, Eunotia, Plate 122, Figs 1-22	25	11	Moderate	10D2	88
10D2.6EunotiaHorstii30L2.3W_CL	30.148	3.152	18-18	Eunotia paludosa	DONA; Lange-Bertalot et al (2011) Diatoms of Europe: Vol 6, Eunotia, Plate 146, Figs 1-31, Pl 147, Figs 1-47, Pl 149, Figs 20-22	25	36	Moderate	10D2	88
10D2.7EunotiaMucophila15.6L3W_CL	16.098	2.938	21-22	Eunotia mucophila	DONA; Lange-Bertalot et al (2011) Diatoms of Europe: Vol 6, Eunotia, Plate 23, Figs 1-34, Pl 24, Figs 1-8	20	22	Moderate	10D2	88
10D2.8GomphonemaGermanii19L3.7W_CL	20.07	4.197	12-14				Pl. , Fig.	Moderate	10D2	88
10D2.9TabellariaFlocculosa16.5L6.2W_CL	17.053	6.377	18-19	Tabellaria flocculosa	DONA	2	28	Moderate	10D2	88
11A2.1NaviculaSp.33L7.8W_CL	33.849	7.812	11-12	Navicula tripunctata	Lange-Bertalot, H. (2001) Navicula sensu stricto, 10 genera separated from Navicula sensu lato, Frustulia Diatoms of Europe 2: Pl: 1, Figs: 1-8.	7	13	Moderate	11A2	109
11A2.3NaviculaSp.18.2L7.2W_CL	18.496	7.409	18-20	Navicula sp. 1 RMP		7	6	Moderate	11A2	109
11A2.4CocconeisNeodiminuta22L12.5W_CL	21.74	12.95	16-18	Cocconeis placentula sensu lato	DONA (lumps C. placentula, C. euglypta and C. lineata)	3	15	Moderate	11A2	109
11A2.6AmphoraPediculus8L2.5W_CL	8.392	2.788 v 5.686 frust	20-25	Amphora pediculus	DONA	4	7	Moderate	11A2	109
11A2.8EncyonemaNeogracile36L5W_CL	35.705	5.299	12-13	Encyonema neogracile	DONA; Patrick and Reimer 1975, p. 46, plate 7, figs. 11-14 & Krammer and Lange-Bertalot 1986, p. 308, fig. 120: 3-5	5	25	Moderate	11A2	109
11A2.10PinnulariaSp.94L11.3W_CL	94.923	11.463	8-9	Pinnularia hustedtii	Krammer, K. (2000) The genus Pinnularia The Diatoms of Europe. Diatoms of Inland Waters and Comparable Habitats 1: Pg. 145; Molder (1951) Pl. 27 Fig. 3:1	12	2	Moderate	11A2	109
11A2.12NitzschiaAlpina26L4W_CL	26.81	5.175*	16-17 striae 10 fibulae	Nitzschia amphibia	DONA	17	7	Moderate	11A2	109
11A2.15EncyonemaPaucistratum22.4L5.8W_CL	23.439	6.074	8-10	Encyonema paucistriatum	DONA; Krammer and Lange-Bertalot 1986, p. 305, plate 119, figs 14-16	5	13	Moderate	11A2	109
11A2.16NitzschiaSoratensis7.5L2.7W_CL	7.835	2.737	not visible 14 fibulae	Nitzschia inconspicua	Freshwater Benthic Diatoms of Central Europe, Cantonati, Kelly, L-B (2017) pg. 447-448, pl. 114 fig. 31-34	17	16	Moderate	11A2	109
11A2.18NaviculaSp.14L6W_CL	14.736	5.869	20-22	Navicula sp. 1 RMP		7	7	Moderate	11A2	109
11A2.19AmphoraPediculus6L2.2W_CL	6.537	1.549 v 4.966 f	18-20	Amphora pediculus	DONA	4	9	Moderate	11A2	109
11A2.21RhoicospheniaGirdle21L-W_CL	22.128	3.566?	12-13	Rhoicosphenia abbreviata	DONA; Freshwater Benthic Diatoms of Central Europe pg. 535, pl. 19, figs 43-49	5	49	Moderate	11A2	109
11A2.23RhoicospheniaGirdle17L-W_CL	17.191	-	11-12	Rhoicosphenia abbreviata	DONA; Freshwater Benthic Diatoms of Central Europe pg. 535, pl. 19, figs 43-49	5	52	Moderate	11A2	109
11A2.24EunotiaCataractarum34L3.9W_CL	34.14	3.949	17-18	Eunotia neocompacta	Freshwater Benthic Diatoms of Central Europe pg. 248, pl. 17; Lange-Bertalot et al (2011) Diatoms of Europe: Vol 6, Eunotia, Plate 122, Figs 1-22	25	7	Moderate	11A2	109
11A2.25CocconeisCascadensis15.4L9.5W_CL	15.393	9.344	20-22	Cocconeis placentula sensu lato	DONA (lumps C. placentula, C. euglypta and C. lineata)	3	14	Moderate	11A2	109
11B2.2StauroneisSubborealis74L13W_CL	73.203	~13.117?	19-20	Stauroneis sp. 1 RMP	IMAGE NOT VOUCHER QUALITY - REMOVE	16	7	Moderate	11B2	110
11B2.4GomphonemaGermainii33L5W_CL	33.13	5.289	18-19	Gomphonema sp. 4 RMP		6	10	Moderate	11B2	110
11B2.6EunotiaBoreotenuis13L4.5W_CL	12.941*	4.808	18-19	Eunotia scandiorussica	Lange-Bertalot et al (2011) Diatoms of Europe: Vol 6, Eunotia, Plate 154, Figs 1-28	22	26	Moderate	11B2	110
11B2.10EncyonemaProcerum25L6W_CL	25.5	6.052	9-10	Encyonema paucistriatum	DONA; Krammer and Lange-Bertalot 1986, p. 305, plate 119, figs 14-16	5	11	Moderate	11B2	110
11B2.12KurtkrammeriaNeoamphioxys33.3L4.5W_CL	33.975	4.532	15-16	Gomphonema hebridense	Freshwater Benthic Diatoms of Central Europe, Cantonati, Kelly, L-B (2017) pg. 306, pl. 100 fig. 6-10	6	45	Moderate	11B2	110
11C2.2AmphoraOvalis34L9.2W_CL	34.367	9.18	12-13	Amphora ovalis	DONA	4	3	Moderate	11C2	111
11C2.3EunotiaSp.34L4W_CL	33.748	4.924	16-17	Eunotia cf. scandiorussica	Lange-Bertalot et al (2011) Diatoms of Europe: Vol 6, Eunotia, Plate 154, Figs 1-28	24	22	Moderate	11C2	111
11C2.4PinnulariaEifelana72L10W_CL	73.615	10.213	9-10	Pinnularia aestaurii var. interrupta	Foged, N. (1981) Diatoms in Alaska Bibliotheca Phycologica, Pl. 44 Fig 3. See also: Cleve-Euler, A. (Cleve). (1934). The Diatoms of Finnish Lapland. Societas Scientiarum Fennica. Commentationes Biologicae. 4(14): 154 pp., 6 pls.page(s): p. 44; pl. 2, fig. 58	13	6	Moderate	11C2	111
11C2.5UlnariaContracta80L5.5W_CL	82.158	5.385	13-14	Fragilaria sp?		4	10	Moderate	11C2	111
11D2.2EunotiaSp.236L4W_CL	232.846	4.462	12-13	Eunotia flexuosa	Lange-Bertalot et al (2011) Diatoms of Europe: Vol 6, Eunotia, Plate 1, Figs 1-12, Pl 2, Figs 9-14, Pl 5, Figs 1-3	20	2	Moderate	11D2	112
11D2.5EunotiaBoreotenuis19L5W_CL	19.2	4.922	17-18	Eunotia scandiorussica	Lange-Bertalot et al (2011) Diatoms of Europe: Vol 6, Eunotia, Plate 154, Figs 1-28	22	21	Moderate	11D2	112
11D2.6EunotiaBilunaris74L4W_CL	74.079	3.847	15-16	Eunotia bilunaris	DONA; Lange-Bertalot et al (2011) Diatoms of Europe: Vol 6, Eunotia, Plate 30, Figs 1-27, Pl 31, Figs 1-4, Pl 32, figs 1-16, Pl 33, figs 1-7	24	7	Moderate	11D2	112
11D2.8KurtkrammeriaNeoamphioxys40L5W_CL	39.298	5.158	13-14	Gomphonema hebridense	Freshwater Benthic Diatoms of Central Europe, Cantonati, Kelly, L-B (2017) pg. 306, pl. 100 fig. 6-10	6	36	Moderate	11D2	112
11D2.9PinnulariaBullacostae38.8L6W_CL	39.318	5.841*	10-11	Pinnularia cf. pulchra	Krammer, K. (2000) The genus Pinnularia The Diatoms of Europe. Diatoms of Inland Waters and Comparable Habitats 1: pl. 215, figs. 1-3	14	22	Moderate	11D2	112
11D2.10PinnulariaEifelana97L12W_CL	97.231	11.698	8-9	Pinnularia hustedtii	Krammer, K. (2000) The genus Pinnularia The Diatoms of Europe. Diatoms of Inland Waters and Comparable Habitats 1: Pg. 145; Molder (1951) Pl. 27 Fig. 3:1	12	1	Moderate	11D2	112
11D2.11TabellariaFlocculosa29.3L4.8W_CL	29.574	5.001	16-17	Tabellaria fenestrata	DONA	2	11	Moderate	11D2	112
12A2.1EunotiaPraerupta55.5L14.1W_CL	56.408	14.772	7-9	Eunotia praerupta	Lange-Bertalot et al (2011) Diatoms of Europe: Vol 6, Eunotia, Plate 191, Figs 1-13; Freshwater Benthic Diatoms of Central Europe, Cantonati, Kelly, L-B (2017) pg. 251, pl. 14, fig 20	23	4	Moderate	12A2	157
12A2.2EunotiaPraerupta55.5L14.1W_CL	56.408	14.772	7-9	Eunotia praerupta	Lange-Bertalot et al (2011) Diatoms of Europe: Vol 6, Eunotia, Plate 191, Figs 1-13	23	3	Moderate	12A2	157
12B2.1StauroneisSp20L6W_CL	20.144	6.07	17-18	Stauroneis borrichii f. subcapitata	KLB Bacillariophyceae 1986 Part 1 Pl. 90 Fig 10-12; The Genus Stauroneis in the Arctic and (Sub)-Antarctic Regions Volume 51 of Bibliotheca Diatomologica, Bart Van de Vijver, Louis Beyens, Horst Lange-Bertalot Pl. 62 Fig 1-7	16	6	Moderate	12B2	158
12B2.2StauroneisSp20L6W_CL	20.144	6.07	17-18	Stauroneis borrichii f. subcapitata	KLB Bacillariophyceae 1986 Part 1 Pl. 90 Fig 10-12; The Genus Stauroneis in the Arctic and (Sub)-Antarctic Regions Volume 51 of Bibliotheca Diatomologica, Bart Van de Vijver, Louis Beyens, Horst Lange-Bertalot Pl. 62 Fig 1-7	16	6	Moderate	12B2	158
12B2.4NediumBisulcatum60L7W_CL	59.692	7.926	not visible	Neidium bisulcatum	Freshwater Benthic Diatoms of Central Europe, Cantonati, Kelly, L-B (2017) pg. 422, pl. 54, figs 11-13	8	16	Moderate	12B2	158
12B2.6EunotiaCataractarum35L4W_CL	35.04	4.627	17-18	Eunotia neocompacta	Freshwater Benthic Diatoms of Central Europe pg. 248, pl. 17; Lange-Bertalot et al (2011) Diatoms of Europe: Vol 6, Eunotia, Plate 122, Figs 1-22	25	6	Moderate	12B2	158
12B2.7PinnulariaGirdle72.8L-W_CL	73.077	-	9-10	Pinnularia aequilateralis	Patrick & Freese (1961) Alaska: Proc. Acad. Nat. Sci. Philadelphia, 112 (6): 228 Pg. 228, Pl. 3, Fig. 3	12	18	Moderate	12B2	158
12B2.8TabellariaFenestrata23.5L4.2W_CL	23.753	4.902	16-17	Tabellaria fenestrata	DONA	2	14	Moderate	12B2	158
12B2.9EncyonemaProcerum29L5.6W_CL	29.572	5.822	6-7*	Encyonema groenlandica	Foged, N. (1953). Diatoms from West Greenland. , 147(10): 86 pp., 13 plspage(s): p. 57; pl. 10, fig. 11-13; Kulikovskiy, M. et al. (2009). Morphology and taxonomy of selected cymbelloid diatoms from a Mongolian Sphagnum ecosystem with a description of three species new to science. Fottea. 9(2): 223-232.	5	34	Moderate	12B2	158
12B2.11EunotiaGirdle64.5L-W_CL	65.624	-	11-12	Eunotia praerupta	Lange-Bertalot et al (2011) Diatoms of Europe: Vol 6, Eunotia, Plate 191, Figs 1-13; Freshwater Benthic Diatoms of Central Europe, Cantonati, Kelly, L-B (2017) pg. 251, pl. 14, fig 20	23	1	Moderate	12B2	158
12B2.13NediumBisulcatum49L7W_CL	48.53	8.223	not visible	Neidium bisulcatum	Freshwater Benthic Diatoms of Central Europe, Cantonati, Kelly, L-B (2017) pg. 422, pl. 54, figs 11-13	8	21	Moderate	12B2	158
12B2.15PinnulariaSp.70.8L9W_CL	71.308	8.616	8-9	Pinnularia aequilateralis	Patrick & Freese (1961) Alaska: Proc. Acad. Nat. Sci. Philadelphia, 112 (6): 228 Pg. 228, Pl. 3, Fig. 3	13	19	Moderate	12B2	158
12B2.16PinnulariaSp.45.6L6W_CL	45.963	6.635	9-10	Pinnularia cf. pulchra	Krammer, K. (2000) The genus Pinnularia The Diatoms of Europe. Diatoms of Inland Waters and Comparable Habitats 1: pl. 215, figs. 1-3	14	18	Moderate	12B2	158
12B2.17PinnulariaSp.31.8L5.2W_CL	32.099	5.35*	12-13	Pinnularia cf. pulchra	Krammer, K. (2000) The genus Pinnularia The Diatoms of Europe. Diatoms of Inland Waters and Comparable Habitats 1: pl. 215, figs. 1-4	14	27	Moderate	12B2	158
12B2.18PinnulariaSpGirdle104.5L-W_CL	106.238	-	8-9	Pinnularia crucifera	Krammer, K. (2000) The genus Pinnularia The Diatoms of Europe. Diatoms of Inland Waters and Comparable Habitats 1: Pl. 122, Figs. 1-5	11	7	Moderate	12B2	158
12B2.20PinnulariaEifelana61.4L10W_CL	63.231	10.618	9-10	Pinnularia aestaurii var. interrupta	Foged, N. (1981) Diatoms in Alaska Bibliotheca Phycologica, Pl. 44 Fig 3. See also: Cleve-Euler, A. (Cleve). (1934). The Diatoms of Finnish Lapland. Societas Scientiarum Fennica. Commentationes Biologicae. 4(14): 154 pp., 6 pls.page(s): p. 44; pl. 2, fig. 58	13	10	Moderate	12B2	158
12B2.21PinnulariaCruxarea100L10W_CL	101.077	11.308	9-10	Pinnularia crucifera	Krammer, K. (2000) The genus Pinnularia The Diatoms of Europe. Diatoms of Inland Waters and Comparable Habitats 1: Pl. 122, Figs. 1-5	11	8	Moderate	12B2	158
12B2.22CocconeisSp.15L9.8W_CL	15.968	9.538	22-24	Cocconeis placentula sensu lato	DONA (lumps C. placentula, C. euglypta and C. lineata)	3	17	Moderate	12B2	158
12B2.23PinnulariaStreptoraphe171L22W_CL	174.08	20.93	7-8	Pinnularia neomajor	Freshwater Benthic Diatoms of Central Europe, Cantonati, Kelly, L-B (2017) pg. 484, pl. 74, fig. 2	10	2	Moderate	12B2	158
12B2.25PinnulariaSp84L11W_CL	84.847	11.693	9-10				Pl. , Fig.	Moderate	12B2	158
12B2.26PinnulariaSp62.2L10W_CL	63.693	10.54	9-10	Pinnularia aestaurii var. interrupta	Foged, N. (1981) Diatoms in Alaska Bibliotheca Phycologica, Pl. 44 Fig 3. See also: Cleve-Euler, A. (Cleve). (1934). The Diatoms of Finnish Lapland. Societas Scientiarum Fennica. Commentationes Biologicae. 4(14): 154 pp., 6 pls.page(s): p. 44; pl. 2, fig. 58	13	9	Moderate	12B2	158
12B2.27PinnulariaCrucifera80L10W_CL	81.154	10.54	8-9				Pl. , Fig.	Moderate	12B2	158
12B2.28PinnulariaCruciferaGirdle70L-W_CL	70.692	-	9-10	Pinnularia aestaurii var. interrupta	Foged, N. (1981) Diatoms in Alaska Bibliotheca Phycologica, Pl. 44 Fig 3. See also: Cleve-Euler, A. (Cleve). (1934). The Diatoms of Finnish Lapland. Societas Scientiarum Fennica. Commentationes Biologicae. 4(14): 154 pp., 6 pls.page(s): p. 44; pl. 2, fig. 58	13	8	Moderate	12B2	158
12B2.29StauroneisAngustilancea104L16W_CL	106.617	16.769	18-19	Stauroneis subborealis	DONA & Bahls, L. (2010) Stauroneis in the Northern Rockies	16	5	Moderate	12B2	158
12B2.31NediumSp.35.1L6W_CL	35.588	6.895	not visible	Neidium bisulcatum	Freshwater Benthic Diatoms of Central Europe, Cantonati, Kelly, L-B (2017) pg. 422, pl. 54, figs 11-13	8	22	Moderate	12B2	158
12B2.32NediumSp.35.1L6W_CL	35.588	6.895	not visible	Neidium bisulcatum	Freshwater Benthic Diatoms of Central Europe, Cantonati, Kelly, L-B (2017) pg. 422, pl. 54, figs 11-13	8	22	Moderate	12B2	158
12B2.33EunotiaPraerupta29L9.4W_CL	29.62	9.777	9-12	Eunotia curtagrunowii	Lange-Bertalot et al (2011) Diatoms of Europe: Vol 6, Eunotia, Plate 195, Figs 1-29; Freshwater Benthic Diatoms of Central Europe, Cantonati, Kelly, L-B (2017) pg. 235, pl. 14, fig 9-13	23	15	Moderate	12B2	158
12B2.34EunotiaPraerupta42L13W_CL	42.509	13.633	6-8	Eunotia praerupta	Lange-Bertalot et al (2011) Diatoms of Europe: Vol 6, Eunotia, Plate 191, Figs 1-13; Freshwater Benthic Diatoms of Central Europe, Cantonati, Kelly, L-B (2017) pg. 251, pl. 14, fig 20	23	6	Moderate	12B2	158
12B2.35NediumSp.53L5.8W_CL	54.462	6.231*	not visible	Neidium bisulcatum	Freshwater Benthic Diatoms of Central Europe, Cantonati, Kelly, L-B (2017) pg. 422, pl. 54, figs 11-13	8	20	Moderate	12B2	158
12B2.36PinnulariaSp.87L13W_CL	87.615	13.232	6-7	Pinnularia ilkaschoenfelderae	Krammer, K. (2000) The genus Pinnularia The Diatoms of Europe. Diatoms of Inland Waters and Comparable Habitats 1: pl. 204, figs. 2-6	15	8	Moderate	12B2	158
12C2.1PinnulariaSp.162L19.5W_CL	163.233	20.315	6-7	Pinnularia neomajor	Freshwater Benthic Diatoms of Central Europe, Cantonati, Kelly, L-B (2017) pg. 484, pl. 74, fig. 2	10	3	Moderate	12C2	159
12C2.3TabellariaFenestrata31.5L4.5W_CL	32.25	4.622	16-17	Tabellaria fenestrata	DONA	2	9	Moderate	12C2	159
12C2.4EunotiaPaludosa50L4.5W_CL	50.231	5.154*	11-12	Eunotia cf. groenlandica	Lange-Bertalot et al (2011) Diatoms of Europe: Vol 6, Eunotia, Plate 137, Figs 1-48, Pl 138, Figs 1-20	24	20	Moderate	12C2	159
12D2.1PinnulariaSp.59L7.5W_CL	58.846	7.538	9-10				Pl. , Fig.	Moderate	12D2	160
13A2.2EunotiaEnischna28.7L5.2W_CL	29.215	5.332	15-16	Eunotia ursamaioris	Lange-Bertalot et al (2011) Diatoms of Europe: Vol 6, Eunotia, Plate 152, Figs 1-49, Pl 153, Figs 1-6	21	16	Poor	13A2	21
13B2.1KurtkrammeriaNeoamphioxys32L4.3W_CL	33.327	4.307	12-13	Gomphonema hebridense	Freshwater Benthic Diatoms of Central Europe, Cantonati, Kelly, L-B (2017) pg. 422, pl. 54, figs 11-13	6	46	Poor	13B2	22
13B2.2StenopterobiaSp.52L5W_CL	53.154	4.078	25-30?	Stenopterobia delicatissima	K. Krammer H. Lange-Bertalot (1988) Bacillariophyceae Part 2, Pg. 568 Pl. 174 Fig. 1-12	9	11	Poor	13B2	22
13C2.1EunotiaLunaris122L4W_CL	124	3.923	17-18	Eunotia julma	Lange-Bertalot et al (2011) Diatoms of Europe: Vol 6, Eunotia, Plate 7, Figs 1-10	21	5	Poor	13C2	23
13C2.3EncyonemaNeogracile37.4L5W_CL	38.465	5.443	11-12	Encyonema neogracile	DONA; Patrick and Reimer 1975, p. 46, plate 7, figs. 11-14 & Krammer and Lange-Bertalot 1986, p. 308, fig. 120: 3-5	5	21	Poor	13C2	23
13C2.4EncyonopsisMontana44L7W_CL	43.618	7.079	19-20	Encyonopsis montana	DONA	6	50	Poor	13C2	23
13C2.5EncyonopsisMontana44L7W_CL	43.618	7.079	19-20	Encyonopsis montana	DONA	6	50	Poor	13C2	23
13D2.1EunotiaExigua23L6.3W_CL	23.774	6.579	13-14	Eunotia septentrionalis	Lange-Bertalot et al (2011) Diatoms of Europe: Vol 6, Eunotia, Plate 151, Figs 1-9	23	26	Poor	13D2	24
13D2.2CocconeisCascadensis12.5L7W_CL	~12.480	6.615	20-25	Cocconeis placentula sensu lato	DONA (lumps C. placentula, C. euglypta and C. lineata)	3	19	Poor	13D2	24
13D2.4NaviculaAntonii24L5.5W_CL	23.684	5.081	14-15	Navicula cryototenella	Lange-Bertalot, H. (2001) Navicula sensu stricto, 10 genera separated from Navicula sensu lato, Frustulia Diatoms of Europe 2: Pl: 26, Figs: 17-32.	7	8	Poor	13D2	24
13D2.5EunotiaFlexuosa148L4W_CL	147.615	4.154	12-14	Eunotia flexuosa	Lange-Bertalot et al (2011) Diatoms of Europe: Vol 6, Eunotia, Plate 1, Figs 1-12, Pl 2, Figs 9-14, Pl 5, Figs 1-3	20	6	Poor	13D2	24
13D2.6EunotiaHorstii31L2.8W_CL	31.186	3.011	18-18	Eunotia paludosa	DONA; Lange-Bertalot et al (2011) Diatoms of Europe: Vol 6, Eunotia, Plate 146, Figs 1-31, Pl 147, Figs 1-47, Pl 149, Figs 20-22	25	35	Poor	13D2	24
13D2.8RossithidiumPetersenii15L4.3W_CL	15.018	4.087	not visible	Rossithidium petersenii	DONA; Freshwater Benthic Diatoms of Central Europe, Cantonati, Kelly, L-B (2017) pg. 539, pl. 23, figs 1-6	3	33	Poor	13D2	24
13D2.9Unknown22.3L3.4W_CL	23.156	3.553	11-12				Pl. , Fig.	Poor	13D2	24
13D2.10NaviculaGregaria22.2L6.1W_CL	22.56	6.336	18-19	Navicula gregaria	DONA	7	5	Poor	13D2	24
13D2.12NaviculaSymmetrica25L6.5W_CL	25.13	5.9	14-14	Navicula erifuga	DONA; Lange-Bertalot, H. (2001) Navicula sensu stricto, 10 genera separated from Navicula sensu lato, Frustulia Diatoms of Europe 2: Pl: 35, Figs: 14-39.	7	15	Poor	13D2	24
13D2.14ReimeriaSinuata15L4W_CL	14.16	4.003	12-14	Reimeria sinuata	DONA	5	71	Poor	13D2	24
14A2.1EunotiaHorstii33L3W_CL	32.972	3.196	18-18	Eunotia paludosa	DONA; Lange-Bertalot et al (2011) Diatoms of Europe: Vol 6, Eunotia, Plate 146, Figs 1-31, Pl 147, Figs 1-47, Pl 149, Figs 20-22	25	34	Poor	14A2	45
14A2.2EunotiaHorstii33L3W_CL	32.634	3.323	18-18	Eunotia paludosa	DONA; Lange-Bertalot et al (2011) Diatoms of Europe: Vol 6, Eunotia, Plate 146, Figs 1-31, Pl 147, Figs 1-47, Pl 149, Figs 20-23	-	-	Poor	14A2	45
14A2.3EunotiaPanda53.3L4W_CL	53.616	4.003	16-17	Eunotia panda	DONA; Veselá, J. and Johansen, J.R. (2014) Three new Eunotia (Bacillariophyta) species from Acadia National Park, Maine, U.S.A. Phytotaxa 175(4): 181-200	24	5	Poor	14A2	45
14A2.4EunotiaPseudoflexuosa160L4W_CL	160.231	4.231	12-13	Eunotia flexuosa	Lange-Bertalot et al (2011) Diatoms of Europe: Vol 6, Eunotia, Plate 1, Figs 1-12, Pl 2, Figs 9-14, Pl 5, Figs 1-3	20	5	Poor	14A2	45
14B2.2StenopterobiaSp.61.7L4.1W_CL	63	4.077	17-24	Stenopterobia delicatissima	K. Krammer H. Lange-Bertalot (1988) Bacillariophyceae Part 2, Pg. 568 Pl. 174 Fig. 1-12	9	9	Poor	14B2	46
14B2.3StenopterobiaSp.Girdle62.8L4.4W_CL	65.695	4.464?	not clear	Stenopterobia delicatissima	K. Krammer H. Lange-Bertalot (1988) Bacillariophyceae Part 2, Pg. 568 Pl. 174 Fig. 1-12	9	5	Poor	14B2	46
14B2.4EunotiaSp.Girdle11.4L3W_CL	11.861*	2.992	24-25*	Eunotia rushforthii	DONA; Furey, P.C., Lowe, R.L. and Johansen, J.R. (2011) Eunotia Ehrenberg (Bacillariophyta) of the Great Smoky Mountains National Park, USA. Bibliotheca Diatomologica 56: 1-134	25	40	Poor	14B2	46
14B2.5EunotiaSp.Girdle11.4L3Wgirdle_CL	11.451*	-	24-25*	Eunotia rushforthii	DONA; Furey, P.C., Lowe, R.L. and Johansen, J.R. (2011) Eunotia Ehrenberg (Bacillariophyta) of the Great Smoky Mountains National Park, USA. Bibliotheca Diatomologica 56: 1-135	25	41	Poor	14B2	46
14B2.7StenopterobiaSp.Girdle65L-W_CL	64.308	-	22-24	Stenopterobia delicatissima	K. Krammer H. Lange-Bertalot (1988) Bacillariophyceae Part 2, Pg. 568 Pl. 174 Fig. 1-12	9	6	Poor	14B2	46
14C2.1RhoicospheniaAbbreviata26L10W_CL	26.336	-	12-13	Rhoicosphenia abbreviata	DONA	5	48	Poor	14C2	47
14C2.3EunotiaNaegelii123L3W_CL	123.155	3.077	18-19	Eunotia naegelii	DONA	22	1	Poor	14C2	47
14C2.4UnknownColony13L-W_CL	13.108	-	13-14				Pl. , Fig.	Poor	14C2	47
14C2.5UnknownGirdle8L-W_CL	8.78	-	12-14	cf. Staurosirella martyi	Difficult to discern with LM alone; SEM needed	2	49	Poor	14C2	47
14C2.6EunotiaArculus37L4.8W_CL	39.186	4.827	15-16	Eunotia ursamaioris	Lange-Bertalot et al (2011) Diatoms of Europe: Vol 6, Eunotia, Plate 152, Figs 1-49, Pl 153, Figs 1-6	21	13	Poor	14C2	47
14C2.7EunotiaBoreotenuis24L5W_CL	24.258	5.775	14-15	Eunotia scandiorussica	Lange-Bertalot et al (2011) Diatoms of Europe: Vol 6, Eunotia, Plate 154, Figs 1-28	22	17	Poor	14C2	47
14C2.8AchnanthidiumGracillimum13L2.8W_CL	13.229	2.743	not visible	Achnanthidium cf. gracillium	DONA; Difficult to discern with LM alone: SEM needed	3	29	Poor	14C2	47
14C2.9AchnanthidiumGracillimum13L2.8W_CL	13.229	2.743	not visible	Achnanthidium cf. gracillium	DONA; Difficult to discern with LM alone: SEM needed	3	28	Poor	14C2	47
14C2.10PossibleAchnanthidiumGracillimumGirdle15L-W_CL	15.055	-	not visible	Achnanthidium cf. alpestre	DONA; Difficult to discern with LM alone: SEM needed	3	26	Poor	14C2	47
14C2.11EunotiaSp50L5.5W_CL	51	4.924	17-18	Eunotia neocompacta	Freshwater Benthic Diatoms of Central Europe pg. 248, pl. 17; Lange-Bertalot et al (2011) Diatoms of Europe: Vol 6, Eunotia, Plate 122, Figs 1-22	25	2	Poor	14C2	47
14D2.1EunotiaLunaris197L4W_CL	196.23	4.693	15-16	Eunotia julma	Lange-Bertalot et al (2011) Diatoms of Europe: Vol 6, Eunotia, Plate 7, Figs 1-10	21	2	Poor	14D2	48
15A2.1NaviculaLibonensis30L7W_CL	31.319	7.997	9-10	Navicula streckerae	DONA; Lange-Bertalot, H. (2001) Navicula sensu stricto, 10 genera separated from Navicula sensu lato, Frustulia Diatoms of Europe 2: Pl: 14, Figs: 15-22 Pl 44 : 8-15	7	14	Poor	15A2	69
15A2.3NaviculaLibonensis30L7W_CL	31.319	7.997	9-10	Navicula streckerae	DONA; Lange-Bertalot, H. (2001) Navicula sensu stricto, 10 genera separated from Navicula sensu lato, Frustulia Diatoms of Europe 2: Pl: 14, Figs: 15-22 Pl 44 : 8-16	7	14	Poor	15A2	69
15A2.4PinnulariaBullacostae46L5.5W_CL	46.566	5.998*	10-11	Pinnularia cf. pulchra	Krammer, K. (2000) The genus Pinnularia The Diatoms of Europe. Diatoms of Inland Waters and Comparable Habitats 1: pl. 215, figs. 1-3	14	17	Poor	15A2	69
15A2.5StenopterobiaSp.-L-W_CL	-	4.551	19-22	Stenopterobia delicatissima	K. Krammer H. Lange-Bertalot (1988) Bacillariophyceae Part 2, Pg. 568 Pl. 174 Fig. 1-12	9	12	Poor	15A2	69
15B2.1EunotiaHorstii37L3.1W_CL	37.275	3.325	18-18	Eunotia paludosa	DONA; Lange-Bertalot et al (2011) Diatoms of Europe: Vol 6, Eunotia, Plate 146, Figs 1-31, Pl 147, Figs 1-47, Pl 149, Figs 20-22	25	32	Poor	15B2	70
15B2.2EunotiaFlexuosa225L4.5W_CL	224.077	4.385	10-11	Eunotia flexuosa	Lange-Bertalot et al (2011) Diatoms of Europe: Vol 6, Eunotia, Plate 1, Figs 1-12, Pl 2, Figs 9-14, Pl 5, Figs 1-3	20	3	Poor	15B2	70
15B2.5EunotiaCataractarum39L4W_CL	39.45	4.494	17-17	Eunotia neocompacta	Freshwater Benthic Diatoms of Central Europe pg. 248, pl. 17; Lange-Bertalot et al (2011) Diatoms of Europe: Vol 6, Eunotia, Plate 122, Figs 1-22	25	3	Poor	15B2	70
15B2.7EunotiaLunaria222L4.7W_CL	219.157	4.218	17-18	Eunotia julma	Lange-Bertalot et al (2011) Diatoms of Europe: Vol 6, Eunotia, Plate 7, Figs 1-10	21	1	Poor	15B2	70
15B2.8EunotiaCataractarum23L4.5W_CL	23.645	4.719	17-18	Eunotia neocompacta var. vixcompacta	Lange-Bertalot et al (2011) Diatoms of Europe: Vol 6, Eunotia, Plate 123, Figs 1-35	25	16	Poor	15B2	70
15B2.9EunotiaBoreotenuis19L5W_CL	19.158*	5.539	14-15	Eunotia scandiorussica	Lange-Bertalot et al (2011) Diatoms of Europe: Vol 6, Eunotia, Plate 154, Figs 1-28	22	20	Poor	15B2	70
15D2.1EunotiaPraerupta40L15W_CL	40.505	15.514	8-9	Eunotia praerupta var. inflata	Lange-Bertalot et al (2011) Diatoms of Europe: Vol 6, Eunotia, Plate 191, Figs 1-13; Freshwater Benthic Diatoms of Central Europe, Cantonati, Kelly, L-B (2017) pg. 251, pl. 14, fig 20	23	12	Poor	15D2	72
15D2.2EunotiaPraerupta40L15W_CL	40.505	15.514	8-9	Eunotia praerupta var. inflata	Lange-Bertalot et al (2011) Diatoms of Europe: Vol 6, Eunotia, Plate 191, Figs 1-13; Freshwater Benthic Diatoms of Central Europe, Cantonati, Kelly, L-B (2017) pg. 251, pl. 14, fig 20	23	11	Poor	15D2	72
15D2.3EunotiaSp.36L3W_CL	35.868	3.73*	17-18	Eunotia ferefalcata	Lange-Bertalot et al (2011) Diatoms of Europe: Vol 6, Eunotia, Plate 139, Figs 40-52	24	13	Poor	15D2	72
15D2.4EunotiaHorstii25.2L3.3W_CL	26.443	3.319	17-18	Eunotia pseudogroenlandica	Lange-Bertalot et al (2011) Diatoms of Europe: Vol 6, Eunotia, Plate 132, Figs 1-67, Pl 133, figs 1-11; Freshwater Benthic Diatoms of Central Europe, Cantonati, Kelly, L-B (2017) pg. 252, pl. 19, figs 19-23	22	40	Poor	15D2	72
15D2.5EunotiaPaludosa38L2.8W_CL	38.276	2.68	20-21	Eunotia mucophila	DONA; Lange-Bertalot et al (2011) Diatoms of Europe: Vol 6, Eunotia, Plate 23, Figs 1-34, Pl 24, Figs 1-8	20	16	Poor	15D2	72
16A2.1EunotiaTenella18L3.3W_CL	18.178	3.601	18-19	Eunotia tenella	DONA	22	33	Poor	16A2	93
16A2.2EncyonemaMontana15L6W_CL	14.085	5.493	12-14	Encyonema montana	DONA	5	44	Poor	16A2	93
16A2.3EncyonemaMontana15L6W_CL	14.085	5.493	12-14	Encyonema montana	DONA	5	45	Poor	16A2	93
16A2.4EunotiaArculus23.6L5.2W_CL	24.789	5.316	14-15	Eunotia ursamaioris	Lange-Bertalot et al (2011) Diatoms of Europe: Vol 6, Eunotia, Plate 152, Figs 1-49, Pl 153, Figs 1-6	21	22	Poor	16A2	93
16A2.5EunotiaHorstii23.5L3.3W_CL	24.716	3.315	17-18	Eunotia pseudogroenlandica	Lange-Bertalot et al (2011) Diatoms of Europe: Vol 6, Eunotia, Plate 132, Figs 1-67, Pl 133, figs 1-11; Freshwater Benthic Diatoms of Central Europe, Cantonati, Kelly, L-B (2017) pg. 252, pl. 19, figs 19-23	22	41	Poor	16A2	93
16A2.6EunotiaSp.43.7L2.7W_CL	44.334	3.492	18-19	Eunotia paludosa	DONA; Lange-Bertalot et al (2011) Diatoms of Europe: Vol 6, Eunotia, Plate 146, Figs 1-31, Pl 147, Figs 1-47, Pl 149, Figs 20-22	25	31	Poor	16A2	93
16A2.7EunotiaMucophila18L2.3W_CL	18.075	2.784	21-22	Eunotia mucophila	DONA; Lange-Bertalot et al (2011) Diatoms of Europe: Vol 6, Eunotia, Plate 23, Figs 1-34, Pl 24, Figs 1-8	20	21	Poor	16A2	93
16A2.9EunotiaSp.48L3W_CL	48.851	3.231	18-18	Eunotia paludosa	DONA; Lange-Bertalot et al (2011) Diatoms of Europe: Vol 6, Eunotia, Plate 146, Figs 1-31, Pl 147, Figs 1-47, Pl 149, Figs 20-22	25	29	Poor	16A2	93
16A2.10EunotiaTenella20L3.2W_CL	20.698	3.162	18-18	Eunotia pseudogroenlandica	Lange-Bertalot et al (2011) Diatoms of Europe: Vol 6, Eunotia, Plate 132, Figs 1-67, Pl 133, figs 1-11; Freshwater Benthic Diatoms of Central Europe, Cantonati, Kelly, L-B (2017) pg. 252, pl. 19, figs 19-23	22	42	Poor	16A2	93
16A2.12CocconeisCascadensis14L9W_CL	13.684	9.241	20-22	Cocconeis placentula sensu lato	DONA (lumps C. placentula, C. euglypta and C. lineata)	3	18	Poor	16A2	93
16B2.1CymbellaNeocristulaPartial85L20W_CL	~87.402	20.611	10-11	Cymbella cf. neocristula	DONA	4	12	Poor	16B2	94
16B2.2CocconeisPediculus29L20W_CL	29.355	20.362	18-20	Cocconeis pediculus	DONA	3	4	Poor	16B2	94
16B2.4CocconeisPediculus24L20W_CL	24.598	20.084	19-20	Cocconeis pediculus	DONA	3	7	Poor	16B2	94
16B2.5CocconeisPediculus26L20W_CL	26.039	19.48	19-20	Cocconeis pediculus	DONA	3	5	Poor	16B2	94
16B2.7CocconeisPediculus19.9L16.7W_CL	20.052	16.397	19-20	Cocconeis pediculus	DONA	3	9	Poor	16B2	94
16B2.10CocconeisPediculus25L20W_CL	25.749	20.499	16-18	Cocconeis pediculus	DONA	3	6	Poor	16B2	94
16B2.14CocconeisPediculus22L18W_CL	22.245	18.081	18-20	Cocconeis pediculus	DONA	3	8	Poor	16B2	94
16B2.15CocconeisPediculus25.2L26.1W_CL	25.989	25.421	17-19	Cocconeis pediculus	DONA - NOT FLORA QUALITY - REMOVE	3	12	Poor	16B2	94
16B2.16CocconeisPediculus25.2L26.1W_CL	25.989	25.421	17-19	Cocconeis pediculus	DONA - NOT FLORA QUALITY - REMOVE	3	11	Poor	16B2	94
16B2.18AchnanthidiumSp.12L3W_CL	12.355	3.389	not visible	Encyonopsis cf. minuta	DONA; Freshwater Benthic Diatoms of Central Europe, Cantonati, Kelly, L-B (2017) pg. 214, pl. 91, figs 25-34	3	35	Poor	16B2	94
16B2.19AchnanthidiumSp.12L3W_CL	12.355	3.389	not visible	Encyonopsis cf. minuta	DONA; Freshwater Benthic Diatoms of Central Europe, Cantonati, Kelly, L-B (2017) pg. 214, pl. 91, figs 25-35	3	34	Poor	16B2	94
16B2.20EunotiaParalleladubia89.5L11W_CL	91.001	10.846	13-14	Eunotia pseudoparallela	Lange-Bertalot et al (2011) Diatoms of Europe: Vol 6, Eunotia, Plate 202, Figs 1-9; Cleve-Euler 1934	-	-	Poor	16B2	94
16B2.21GomphemaOlivaceum16L6W_CL	16.155	6.223	12-14	Gomphonema olivaceum	Freshwater Benthic Diatoms of Central Europe, Cantonati, Kelly, L-B (2017) pg. 314, pl. 97, figs 1-6	5	56	Poor	16B2	94
16B2.22SellaphoraAtomoides11L2.5W_CL	11.685	2.481	not visible	Achnanthidium minutissimum var. jackii	Freshwater Benthic Diatoms of Central Europe, Cantonati, Kelly, L-B (2017) pg. 85-87, pl. 24, figs 27-34; Potapova, M. and Hamilton, P. B. (2007) Figure 8, z-ab	8	13	Poor	16B2	94
16C2.2EncyonemaProcerum30L6W_CL	30.289	6.233	9-11	Encyonema paucistriatum	DONA; Krammer and Lange-Bertalot 1986, p. 305, plate 119, figs 14-16	5	5	Poor	16C2	95
16D2.1AulacoseiraAmbigua7D_CL	18.177 m	7.478D	12-14 puncta	Aulacoseira ambigua	DONA	1	7	Poor	16D2	96
16D2.2NediumSp.36L8W_CL	36.631	8.452	22-24	Neidium bisulcatum var. subampliatum	Freshwater Benthic Diatoms of Central Europe, Cantonati, Kelly, L-B (2017) pg. 422, pl. 54, figs 11-13	8	25	Poor	16D2	96
16D2.3NediumSp.36L8W_CL	36.631	8.452	22-24	Neidium bisulcatum var. subampliatum	Freshwater Benthic Diatoms of Central Europe, Cantonati, Kelly, L-B (2017) pg. 422, pl. 54, figs 11-14	8	25	Poor	16D2	96
16D2.5PlanothidiumSp.16L8.5W_CL	15.925	8.509	14-18	Skabitschewskia oestrupii	DONA; Freshwater Benthic Diatoms of Central Europe, Cantonati, Kelly, L-B (2017) pg. 507, pl. 25, figs 16-21	3	21	Poor	16D2	96
16D2.6PlanothidiumSp.16L8.5W_CL	15.925	8.509	raphe valve not clear	Skabitschewskia oestrupii	DONA; Freshwater Benthic Diatoms of Central Europe, Cantonati, Kelly, L-B (2017) pg. 507, pl. 25, figs 16-21	3	20	Poor	16D2	96
16D2.7NediumSp.30L6W_CL	30.578	6.567*	not clear	Neidium bisulcatum	Freshwater Benthic Diatoms of Central Europe, Cantonati, Kelly, L-B (2017) pg. 422, pl. 54, figs 11-13	8	23	Poor	16D2	96
17D2.1EunotiaRhomboidea17L2.8W_CL	17.545	3.102	16-18	Eunotia pseudogroenlandica	Lange-Bertalot et al (2011) Diatoms of Europe: Vol 6, Eunotia, Plate 132, Figs 1-67, Pl 133, figs 1-11; Freshwater Benthic Diatoms of Central Europe, Cantonati, Kelly, L-B (2017) pg. 252, pl. 19, figs 19-23	22	44	Poor	17D2	120
17D2.2StaurosirellaLeptostauron13.5L9.5W_CL	13.879	9.399	6-8	Staurosirella leptostauron	DONA	2	30	Poor	17D2	120
18A2.1EunotiaPanda67.4L3W_CL	68.463	3.231*	21-22	Eunotia cf. mucophila	DONA; Lange-Bertalot et al (2011) Diatoms of Europe: Vol 6, Eunotia, Plate 23, Figs 1-34, Pl 24, Figs 1-8	20	12	Poor	18A2	165
18A2.2AmphoraPediculus10L2W_CL	9.933	2.993 v 6.583 frust	18-20	Amphora pediculus	DONA	4	6	Poor	18A2	165
18A2.3HippodontonaSp.18L4W_CL	17.907	4.621	9-10	Hippodonta pseudopinnularia	Lange-Bertalot, H. (2001). Navicula sensu stricto, Diatoms of Europe, Diatoms of the European Inland waters and comparable habitats. A.R.G. Gantner Verlag K.G.,. 2: pp. 1-526. page(s): p. 103, 222; pl. 77, fig. 1-8	7	22	Poor	18A2	165
18D2.3PinnulariaCruxarea113L12W_CL	116.08	12.693	9-10	Pinnularia crucifera	Krammer, K. (2000) The genus Pinnularia The Diatoms of Europe. Diatoms of Inland Waters and Comparable Habitats 1: Pl. 122, Figs. 1-5	11	6	Poor	18D2	168
18D2.4EunotiaArculus15.5L5.4W_CL	15.957	5.551	14-16	Eunotia ursamaioris	Lange-Bertalot et al (2011) Diatoms of Europe: Vol 6, Eunotia, Plate 152, Figs 1-49, Pl 153, Figs 1-6	21	23	Poor	18D2	168
18D2.5EunotiaRhomboidea18L2.4W_CL	18.285	3.114	18-19	Eunotia sp. 3 RMP		25	43	Poor	18D2	168
18D2.6TabellariaFlocculosa52L4W_CL	52.692	4.695	17-18	Tabellaria flocculosa	DONA	2	19	Poor	18D2	168
18D2.7EunotiaRushforthii20L3W_CL	20.73	3.64*	17-18	Eunotia ferefalcata	Lange-Bertalot et al (2011) Diatoms of Europe: Vol 6, Eunotia, Plate 139, Figs 40-52	24	16	Poor	18D2	168

## Sheet: Updated Sorted Measurements
Color Key:	Set 1	Set 2	Set 3	* = over/under recorded range
Image File Name	Length um	Width um	Striae Density in 10um	Hypothesized Identity	Reference Source/ Original Author	Plate #	Figure #	Peatland Type	Slide #	Vial #
6C2.5MelosiraVarians-L15.8W_CL	20.387 (1 Frustle)	16.308 D	-	Melosira varians	DONA	1	1	Rich	6C2	151
6C2.6MelosiraVarians-L21.2W_CL	-	22.256 D	-	Melosira varians	DONA	1	2	Rich	6C2	151
4C1.8MelosiraVarians13.5D_CL	21.385 Mantle	14.154 D	not visible	Melosira varians	DONA	1	3	Rich	4C1	79
4C1.9MelosiraVarians18.3D_CL	19.308	-	not visible	Melosira varians	DONA	1	4	Rich	4C1	79
4D1.3CyclotellaMeneghiniana11D_CL	11.855D	-	6.44 C density	Cyclotella meneghiniana	DONA	1	5	Rich	4D1	80
1B1.3AulacoseiraSp12L4W_CL	11.922	4.699	Areolae 18-20	Aulacoseira ambigua	DONA	1	6	Rich	1B1	6
16D2.1AulacoseiraAmbigua7D_CL	18.177 m	7.478D	12-14 puncta	Aulacoseira ambigua	DONA	1	7	Poor	16D2	96
10A1.3LindaviaOcellata16D_CL	15.601D	-	16.322 C density	Lindavia ocellata	DONA	1	8	Moderate	10A1	85
10A1.4LindaviaOcellata11.0D_CL	10.523D	-	18.149 C density	Lindavia ocellata	DONA	1	9	Moderate	10A1	85
10A2.3LindaviaOcellata-L10W_CL	10.411D	-		Lindavia ocellata	DONA	1	11	Moderate	10A2	85
10A1.1LindaviaOcellata9.3D_CL	9.347D	-	18.39 C density	Lindavia ocellata	DONA	1	12	Moderate	10A1	85
10A7UnknownCentric1.0D_CL	9.468	-	20-25	Lindavia ocellata	DONA	1	13	Moderate	10A	85
10A2UnknownCentric0.9D_CL	9.625	-	20-24	Lindavia ocellata	DONA	1	14	Moderate	10A	85
10A2.11LindaviaOcellata-L8.3W_CL	8.569	-		Lindavia ocellata	DONA	1	15	Moderate	10A2	85
10A2.7LindaviaOcellata-L7.6W_CL	7.987D	-		Lindavia ocellata	DONA	1	16	Moderate	10A2	85
10A3UnknownCentric0.7D_CL	7.578	-	20-24	Lindavia ocellata	DONA	1	17	Moderate	10A	85
10A2.5LindaviaOcellata-L6.5W_CL	6.696D	-		Lindavia ocellata	DONA	1	18	Moderate	10A2	85
10A2.9LindaviaOcellata-L5.9W_CL	6.232D	-		Lindavia ocellata	DONA	1	19	Moderate	10A2	85
7D2.1TabellariaFenestrata48.7L4.1W_CL	49.007	4.385	15-16	Tabellaria fenestrata	DONA	2	1	Moderate	7D2	16
18D1.9TabellariaConnected43L-W_CL	43.836	-	14-15	Tabellaria fenestrata	DONA	2	2	Poor	18D1	168
2D1.1TabellariaFenestrata44L4W_CL	43.794	4.357	18-20	Tabellaria fenestrata	DONA	2	3	Rich	2D1	32
4D3TabFenestrata3.9L0.4W_CL	42.01	4.417	15-16	Tabellaria fenestrata	DONA	2	4	Rich	4D	80
8D2.7TabellariaFenestrata39L5W_CL	38.775	5.37	15-18	Tabellaria fenestrata	DONA	2	5	Moderate	8D2	40
4C13TabellariaFenestrata3.6L5.0W_CL	38.705	4.801	14-15	Tabellaria fenestrata	DONA	2	6	Rich	4C	79
2D2.2TabellariaFenestrata34L4W_CL	36.36	4.209	15-16	Tabellaria fenestrata	DONA	2	7	Rich	2D2	32
7C1.2TabellariaFenestrata_CL	34.577	4.805	16-17	Tabellaria fenestrata	DONA	2	8	Moderate	7C1	15
12C2.3TabellariaFenestrata31.5L4.5W_CL	32.25	4.622	16-17	Tabellaria fenestrata	DONA	2	9	Moderate	12C2	159
9D2.3TabellariaFenestrata29.5L4.8W_CL	29.952	4.453	17-18	Tabellaria fenestrata	DONA	2	10	Moderate	9D2	64
11D2.11TabellariaFlocculosa29.3L4.8W_CL	29.574	5.001	16-17	Tabellaria fenestrata	DONA	2	11	Moderate	11D2	112
7C2.11TabellariaFenestrata25L4.8W_CL	24.906	4.653	19-20	Tabellaria fenestrata	DONA	2	12	Moderate	7C2	15
4D1.2TabellariaFenestrata25L5W_CL	25.27	4.996	17-18	Tabellaria fenestrata	DONA	2	13	Rich	4D1	80
12B2.8TabellariaFenestrata23.5L4.2W_CL	23.753	4.902	16-17	Tabellaria fenestrata	DONA	2	14	Moderate	12B2	158
7C2.8TabellariaFenetrata23L4W_CL	~23.648	4.02	17-18	Tabellaria fenestrata	DONA	2	15	Moderate	7C2	15
10D1.1FragilariaSynegrotesca88.5L_CL	88.926	6.619	18-20	Tabellaria sp. 1 RMP cf. initial valve		2	16	Moderate	10D1	88
9D2.1Unknown68L8W_CL	69.231	8.154?	13-14	Tabellaria sp. 1 RMP cf. initial valve		2	17	Moderate	9D2	64
7A2Unknown6.5L0.7Wb_CL	67.847	7.308	13-14 central/ 15-16 apices	Tabellaria sp. 1 RMP cf. initial valve		2	18	Moderate	7A	13
18D2.6TabellariaFlocculosa52L4W_CL	52.692	4.695	17-18	Tabellaria flocculosa	DONA	2	19	Poor	18D2	168
4C14TabellariaFlocculosa4.0L0.5W_CL	46.076	4.898	13-14	Tabellaria flocculosa	DONA	2	20	Rich	4C	79
1C2.3TabellariaFlocculosa38L4W_CL	38.632	4.793	16-17	Tabellaria flocculosa	DONA	2	21	Rich	1C2	7
10C1.1TabellariaFlocculosa35L4W_CL	34.181	4.493	13-17	Tabellaria flocculosa	DONA	2	22	Moderate	10C1	87
9C2.6TabellariaFlocculosa33L4.3W_CL	33.225	4.553	15-16	Tabellaria flocculosa	DONA	2	23	Moderate	9C2	63
15B1.9TabellariaFlocculosa32L6W_CL	32.45	6.198	15-16	Tabellaria flocculosa	DONA	2	24	Poor	15B1	70
10A1.5TabellariaFlocculosa30L4W_CL	31.109	4.601	16-17	Tabellaria flocculosa	DONA	2	25	Moderate	10A1	85
10D1.2TabellariaFlocculosaValve-Girdle_CL	28.32	5.376	16-18	Tabellaria flocculosa	DONA	2	26	Moderate	10D1	88
17B1TabellariaFlocculosa2.7L0.6W_CL	28.159	6.685	18-19	Tabellaria flocculosa	DONA	2	27	Poor	17B	118
10D2.9TabellariaFlocculosa16.5L6.2W_CL	17.053	6.377	18-19	Tabellaria flocculosa	DONA	2	28	Moderate	10D2	88
4c1.1FragilariaSynegrotesca93L3.5W_CL	93.154	4.538	17-18	Tabellaria fenestrata cf. initial valve		2	29	Rich	4c1	79
7D1.1Unknown92L5W_CL	92.616	5.077	12-14	Tabellaria fenestrata cf. initial valve		2	30	Moderate	7D1	16
7C2.2InitialValveTabellariaSp.90L-W_CL	90.462	-	17-18	Tabellaria fenestrata cf. initial valve		2	31	Moderate	7C2	15
10D1.5FragillariaSyngrotescaMaybe88L4W_CL	88.923	3.616	14-15	Tabellaria fenestrata cf. initial valve		2	32	Moderate	10D1	88
3C2.1InitialTabellaria88.5L3.5W_CL	88.231	4.231	15-16	Tabellaria fenestrata cf. initial valve		2	33	Rich	3C2	55
7C2.6InitialValveTabellaria87L-W_CL	87.867	-	15-16	Tabellaria fenestrata cf. initial valve		2	34	Moderate	7C2	15
10C1.4UnknownAraphid84L4.2W_CL	84.581	4.308	13-16	Tabellaria fenestrata cf. initial valve		2	35	Moderate	10C1	87
12D1.1UnknownAraphid81L4W_CL	82.316	4.462	13-14	Tabellaria fenestrata cf. initial valve		2	36	Moderate	12D1	160
7C2.5InitialValveTabellaria71L-W_CL	71.626	-	15-17	Tabellaria fenestrata cf. initial valve		2	37	Moderate	7C2	15
8C1.3DiatomaVulgaris45L12.5W_CL	45.516	12.754	9 costae	Diatoma vulgaris	DONA	2	38	Moderate	8C1	39
10D1DiatomaVulgaris3.6L1.0W_CL	36.782	11.142	Costae 7-8	Diatoma vulgaris	DONA	2	39	Moderate	10D	88
16B2DiatomaEhrenbergii4.1L0.55W_CL	40.957	6.098	Costae 11-13	Diatoma ehrenbergii	DONA	2	40	Poor	16B	94
13B1DiatomaMoniliformis2.5L0.5W_CL	25.662	5.526*	Ribs 7-8	Diatoma moniliformis	DONA	2	41	Poor	13B	22
4A2.2DiatomaGirdle16.7L-W_CL	16.295	-	16-17 6 fibulae	Diatoma moniliformis	DONA	2	42	Rich	4A2	77
13C1.3OdontidiumHyemale31.7L8W_CL	31.89	8.322	26-28	Odontidium hyemale	DONA	2	43	Poor	13C1	23
4A2.3DiatomaGirdle18L-W_CL	18.519	-	16-19 6 fibulae	Denticula cf. kuetzingii (girdle)	DONA	2	44	Rich	4A2	77
8C1.5FragilariaVaucheriae26L4.15W_CL	26.099	4.362	18-19	Fragilaria vaucheriae	DONA	2	45	Moderate	8C1	39
7C1.4StaurosirellaLeptostauron15.5L10W_CL	15.545	10.419	8-10	Staurosirella leptostauron	DONA	2	46	Moderate	7C1	15
17D2.2StaurosirellaLeptostauron13.5L9.5W_CL	13.879	9.399	6-8	Staurosirella leptostauron	DONA	2	47	Poor	17D2	120
10A2.15PunctastriataMimetica10.7L5.2W_CL	10.699	5.136*	10-12*	cf. Staurosirella martyi	Difficult to discern with LM alone; SEM needed	2	48	Moderate	10A2	85
14C2.5UnknownGirdle8L-W_CL	8.78	-	12-14	cf. Staurosirella martyi	Difficult to discern with LM alone; SEM needed	2	49	Poor	14C2	47
7D1.4StaurosirellaPinnata7.8L5W_CL	7.915	5.275	7-8	cf. Staurosirella martyi	Difficult to discern with LM alone; SEM needed	2	50	Moderate	7D1	16
5A1StaurosirellaPinnata0.5L0.4W_CL	5.732	4.497	12-14	cf. Staurosirella pinnata	Difficult to discern with LM alone; SEM needed	2	51	Rich	5A	101
7C1.5StaurosiraConstruens7.5L4.5W_CL	7.886	4.599*	15-16	Staurosira cf. construens	DONA; Difficult to discern with LM alone; SEM needed	2	52	Moderate	7C1	15
1A1.3Distronella10.0L0.3W_CL	97.213	3.852	16-17	Tabellaria fenestrata cf. initial valve	REMOVE - NOT FLORA QUALITY	2	–	Rich	1A	5
4A1CocconeisSp3.0L2.2W_CL	33.197	24.086*	14-16	Cocconeis pediculus	DONA	3	1	Rich	4A	77
4A2.1CocconeisPediculus33L22W_CL	33.864	22.36	17-18	Cocconeis pediculus	DONA	3	2	Rich	4A2	77
4A3CocconeisSp3.0L2.1W_CL	32.481	23.775*	14-16	Cocconeis pediculus	DONA	3	3	Rich	4A	77
16B2.2CocconeisPediculus29L20W_CL	29.355	20.362	18-20	Cocconeis pediculus	DONA	3	4	Poor	16B2	94
16B2.5CocconeisPediculus26L20W_CL	26.039	19.48	19-20	Cocconeis pediculus	DONA	3	5	Poor	16B2	94
16B1.1CocconeisPediculus25L20W_CL	25.034	19.795	15-16	Cocconeis pediculus	DONA	3	6	Poor	16B1	94
4A1.4CocconeisPediculus25L19.5W_CL	25.223	19.757	18-20	Cocconeis pediculus	DONA	3	7	Rich	4A1	77
16B2.10CocconeisPediculus25L20W_CL	25.749	20.499	16-18	Cocconeis pediculus	DONA	3	8	Poor	16B2	94
16B2.4CocconeisPediculus24L20W_CL	24.598	20.084	19-20	Cocconeis pediculus	DONA	3	9	Poor	16B2	94
16B2.14CocconeisPediculus22L18W_CL	22.245	18.081	18-20	Cocconeis pediculus	DONA	3	10	Poor	16B2	94
16B2.7CocconeisPediculus19.9L16.7W_CL	20.052	16.397	19-20	Cocconeis pediculus	DONA	3	11	Poor	16B2	94
4D2.6CocconeisCascadensis23L13W_CL	23.27	12.122	22-23	Cocconeis placentula sensu lato	DONA (lumps C. placentula, C. euglypta and C. lineata)	3	12	Rich	4D2	80
11A2.4CocconeisNeodiminuta22L12.5W_CL	21.74	12.95	16-18	Cocconeis placentula sensu lato	DONA (lumps C. placentula, C. euglypta and C. lineata)	3	13	Moderate	11A2	109
10A5CocconeisCascadensis1.8L1.0W_CL	18.174	9.401	22-24	Cocconeis placentula sensu lato	DONA (lumps C. placentula, C. euglypta and C. lineata)	3	14	Moderate	10A	85
12B2.22CocconeisSp.15L9.8W_CL	15.968	9.538	22-24	Cocconeis placentula sensu lato	DONA (lumps C. placentula, C. euglypta and C. lineata)	3	15	Moderate	12B2	158
11A2.25CocconeisCascadensis15.4L9.5W_CL	15.393	9.344	20-22	Cocconeis placentula sensu lato	DONA (lumps C. placentula, C. euglypta and C. lineata)	3	16	Moderate	11A2	109
16A2.12CocconeisCascadensis14L9W_CL	13.684	9.241	20-22	Cocconeis placentula sensu lato	DONA (lumps C. placentula, C. euglypta and C. lineata)	3	17	Poor	16A2	93
13D2.2CocconeisCascadensis12.5L7W_CL	~12.480	6.615	20-25	Cocconeis placentula sensu lato	DONA (lumps C. placentula, C. euglypta and C. lineata)	3	18	Poor	13D2	24
2D1.3CocconeisCascadensis12L8W_CL	11.896	8.016	20-22	Cocconeis placentula sensu lato	DONA (lumps C. placentula, C. euglypta and C. lineata)	3	19	Rich	2D1	32
16D2.6PlanothidiumSp.16L8.5W_CL	15.925	8.509	raphe valve not clear	Skabitschewskia oestrupii	DONA; Freshwater Benthic Diatoms of Central Europe, Cantonati, Kelly, L-B (2017) pg. 507, pl. 25, figs 16-21	3	20	Poor	16D2	96
16D2.5PlanothidiumSp.16L8.5W_CL	15.925	8.509	14-18	Skabitschewskia oestrupii	DONA; Freshwater Benthic Diatoms of Central Europe, Cantonati, Kelly, L-B (2017) pg. 507, pl. 25, figs 16-21	3	21	Poor	16D2	96
10A1.6PlanothidiumFrequentissimum14L5W_CL	14.404	5.143	15-16	Planothidium frequentissimum	DONA; Freshwater Benthic Diatoms of Central Europe, Cantonati, Kelly, L-B (2017) pg. 507, pl. 25, figs 16-21	3	22	Moderate	10A1	85
10A2.12PlanothidiumFrequentissimum8.5L4W_CL	8.886	4.42	16-18	Planothidium frequentissimum	DONA; Freshwater Benthic Diatoms of Central Europe, Cantonati, Kelly, L-B (2017) pg. 507, pl. 25, figs 16-21	3	23	Moderate	10A2	85
10A2.4PlanothidiumFrequentissimum7.9L4W_CL	7.611	4.029	15-18	Planothidium cf. frequentissimum	DONA; Freshwater Benthic Diatoms of Central Europe, Cantonati, Kelly, L-B (2017) pg. 507, pl. 25, figs 16-21	3	24	Moderate	10A2	85
11A7PlanothidiumRostratoholarcticum1.0L0.5W_CL	9.621	5.287	13-15	Planothidium rostratoholarcticum	DONA; Freshwater Benthic Diatoms of Central Europe, Cantonati, Kelly, L-B (2017) pg. 510, pl. 25, figs 42-46	3	25	Moderate	11A	109
14C2.10PossibleAchnanthidiumGracillimumGirdle15L-W_CL	15.055	-	not visible	Achnanthidium cf. alpestre	DONA; Difficult to discern with LM alone: SEM needed	3	26	Poor	14C2	47
13A1.7AchnanthidiumAlpestre15L3.5W_CL	15.274	3.81	not visible	Achnanthidium cf. alpestre	DONA; Difficult to discern with LM alone: SEM needed	3	27	Poor	13A1	21
3A1.1UnknownSp13L2W_CL	13.587	2.861	not visible	Achnanthidium cf. gracillimum	DONA; Difficult to discern with LM alone: SEM needed	3	28	Rich	3A1	53
14C2.9AchnanthidiumGracillimum13L2.8W_CL	13.229	2.743	not visible	Achnanthidium cf. gracillimum	DONA; Difficult to discern with LM alone: SEM needed	3	29	Poor	14C2	47
14C2.8AchnanthidiumGracillimum13L2.8W_CL	13.229	2.743	not visible	Achnanthidium cf. gracillimum	DONA; Difficult to discern with LM alone: SEM needed	3	29	Poor	14C2	47
14C1.1AchnanthidiumMinutissimum12L3W_CL	12.916	3.119	not visible	Achnanthidium cf. gracillimum	DONA; Difficult to discern with LM alone: SEM needed	3	30	Poor	14C1	47
4A1.3AdlafiaSp8L2W_CL	8.198	2.553	not visible	Achnanthidium cf. gracillimum	DONA; Difficult to discern with LM alone: SEM needed	3	31	Rich	4A1	77
13D2.8RossithidiumPetersenii15L4.3W_CL	15.018	4.087	not visible	Rossithidium petersenii	DONA; Freshwater Benthic Diatoms of Central Europe, Cantonati, Kelly, L-B (2017) pg. 539, pl. 23, figs 1-6	3	33	Poor	13D2	24
13D1.7UnknownAraphid7.5L4W_CL	7.65	4.16	18-20*	cf. Achnanthidium eutrophilum	Difficult to discern with LM alone; SEM needed	3	33	Poor	13D1	24
4C1.3PsammothidiumMicroscopicum8.5L3.5W_CL	8.84	3.926	20-24	Psammothidium cf. microscopicum	DONA; Difficult to discern with LM alone: SEM needed	3	35	Rich	4C1	79
8B2.5CocconeisSp.-L-W_CL	24.356	-	14-15	Cocconeis pediculus	DONA - NOT FLORA QUALITY - REMOVE	3	–	Moderate	8B2	38
16B2.16CocconeisPediculus25.2L26.1W_CL	25.989	25.421	17-19	Cocconeis pediculus	DONA - NOT FLORA QUALITY - REMOVE	3	–	Poor	16B2	94
16B2.15CocconeisPediculus25.2L26.1W_CL	25.989	25.421	17-19	Cocconeis pediculus	DONA - NOT FLORA QUALITY - REMOVE	3	–	Poor	16B2	94
2D1AmphoraSp4.0L3.0W_CL	43.89	30.943	11-12	Amphora ovalis	DONA	4	1	Rich	2D	32
8C1.1AmphoraOvalis40L25W_CL	37.578	8.581	12-13	Amphora ovalis	DONA	4	2	Moderate	8C1	39
11C2.2AmphoraOvalis34L9.2W_CL	34.367	9.18	12-13	Amphora ovalis	DONA	4	3	Moderate	11C2	111
10A6AmphoraCopulata2.0L1.0W_CL	21.014	12.129	14-16	Amphora copulata	DONA	4	4	Moderate	10A	85
17A1.1AmphoraMinutissima17.3L8.3W_CL	17.198	3.665 v 8.416 frust	13-14*	Amphora pediculus	DONA	4	5	Poor	17A1	117
18A2.2AmphoraPediculus10L2W_CL	9.933	2.993 v 6.583 frust	18-20	Amphora pediculus	DONA	4	6	Poor	18A2	165
11A2.6AmphoraPediculus8L2.5W_CL	8.392	2.788 v 5.686 frust	20-25	Amphora pediculus	DONA	4	7	Moderate	11A2	109
11A1.5Unknown8L5.5W_CL	8.201	2.369 v 5.79 frust	18-20	Amphora pediculus	DONA	4	8	Moderate	11A1	109
11A2.19AmphoraPediculus6L2.2W_CL	6.537	1.549 v 4.966 f	18-20	Amphora pediculus	DONA	4	9	Moderate	11A2	109
13D1.6FragilariaTeneraMaybe58L2.3W_CL	~60.774	2.463	21-22*	Fragilaria cf. tenera	DONA - REMOVED	4	–	Poor	13D1	24
11C2.5UlnariaContracta80L5.5W_CL	82.158	5.385	13-14	Fragilaria sp?	REMOVE - NOT FLORA QUALITY	4	–	Moderate	11C2	111
4A1.2BrokenUlnaria_CL	~83.231	5.923	10-11	Ulnaria cf. delicatissima	REMOVE - NOT FLORA QUALITY	4	–	Rich	4A1	77
16B2.1CymbellaNeocristulaPartial85L20W_CL	~87.402	20.611	10-11	Cymbella cf. neocristula	REMOVE - NOT FLORA QUALITY	4	–	Poor	16B2	94
7A1EncyonemaPaucistriatum4.2L0.55W_CL	42.797*	6.848*	7-8 central/ 8-9 apices	Encyonema paucistriatum	DONA; Krammer and Lange-Bertalot 1986, p. 305, plate 119, figs 14-16	5	–	Moderate	7A	13
7A1EncyonemaPaucistriatum4.2L0.55Wb_CL	42.798	7.072	8-10 central/ 9-10 apices	Encyonema paucistriatum	DONA; Krammer and Lange-Bertalot 1986, p. 305, plate 119, figs 14-16	5	1	Moderate	7A	13
9A1.2EncyonemaPaucistriatum31L6W_CL	31.745	6.486	9-10	Encyonema paucistriatum	DONA; Krammer and Lange-Bertalot 1986, p. 305, plate 119, figs 14-16	5	2	Moderate	9A1	61
9A2.2EncyonemaProcerum30L6W_CL	31.341	6.481	8-13	Encyonema paucistriatum	DONA; Krammer and Lange-Bertalot 1986, p. 305, plate 119, figs 14-16	5	3	Moderate	9A2	61
16C2.2EncyonemaProcerum30L6W_CL	30.289	6.233	9-11	Encyonema paucistriatum	DONA; Krammer and Lange-Bertalot 1986, p. 305, plate 119, figs 14-16	5	4	Poor	16C2	95
8D2.4EncyonemaProcerum27.8L5.7W_CL	28.269	5.984	8-9	Encyonema paucistriatum	DONA; Krammer and Lange-Bertalot 1986, p. 305, plate 119, figs 14-16	5	5	Moderate	8D2	40
7D3EncyonemaLangeBertalotii.2.2L0.6W_CL	26.945	7.257*	9-10	Encyonema paucistriatum	DONA; Krammer and Lange-Bertalot 1986, p. 305, plate 119, figs 14-16	5	6	Moderate	7D	16
1D2.10EncyonemaProcerum25L6W_CL	26.365	6.307	10-11	Encyonema paucistriatum	DONA; Krammer and Lange-Bertalot 1986, p. 305, plate 119, figs 14-16	5	7	Rich	1D2	8
11A1.2EncyonemaProcerum25.8L6.3W_CL	25.748	6.454*	9-10	Encyonema paucistriatum	DONA; Krammer and Lange-Bertalot 1986, p. 305, plate 119, figs 14-16	5	8	Moderate	11A1	109
9A2.8EncyonemaProcerum25.2L6W_CL	25.134	6.285	9-11	Encyonema paucistriatum	DONA; Krammer and Lange-Bertalot 1986, p. 305, plate 119, figs 14-16	5	9	Moderate	9A2	61
11B2.10EncyonemaProcerum25L6W_CL	25.5	6.052	9-10	Encyonema paucistriatum	DONA; Krammer and Lange-Bertalot 1986, p. 305, plate 119, figs 14-16	5	10	Moderate	11B2	110
7C2.18EncyonemaProcerum24L6W_CL	24.68	6.212	8-9	Encyonema paucistriatum	DONA; Krammer and Lange-Bertalot 1986, p. 305, plate 119, figs 14-16	5	11	Moderate	7C2	15
11A2.15EncyonemaPaucistratum22.4L5.8W_CL	23.439	6.074	8-10	Encyonema paucistriatum	DONA; Krammer and Lange-Bertalot 1986, p. 305, plate 119, figs 14-16	5	12	Moderate	11A2	109
3D1.3EncyonemaProcerum21L6W_CL	21.942	6.026	9-10	Encyonema paucistriatum	DONA; Krammer and Lange-Bertalot 1986, p. 305, plate 119, figs 14-16	5	13	Rich	3D1	56
1D1.1EncyonemaSp22L5W	22.101*	5.368	8-10	Encyonema paucistriatum	DONA; Krammer and Lange-Bertalot 1986, p. 305, plate 119, figs 14-16	5	14	Rich	1D1	8
1D7EncyonemaMaybe4.0L0.8Wb_CL	40.002	8.204	9-10	Encyonema sp.1 APP	teratological form?	5	15	Rich	1D	8
10C1.5EncyonemaLunatum43.5L6W_CL	44.723	6.12	14-15	Encyonema neogracile	DONA; Patrick and Reimer 1975, p. 46, plate 7, figs. 11-14 & Krammer and Lange-Bertalot 1986, p. 308, fig. 120: 3-5	5	16	Moderate	10C1	87
8D2.5EncyonemaNeogracile44L5W_CL	44.84	5.658	12-14	Encyonema neogracile	DONA; Patrick and Reimer 1975, p. 46, plate 7, figs. 11-14 & Krammer and Lange-Bertalot 1986, p. 308, fig. 120: 3-5	5	17	Moderate	8D2	40
13C1.1Encyonemaneogracile41L5W_CL	41.773	5.251	11-12	Encyonema neogracile	DONA; Patrick and Reimer 1975, p. 46, plate 7, figs. 11-14 & Krammer and Lange-Bertalot 1986, p. 308, fig. 120: 3-5	5	18	Poor	13C1	23
11A2EncyonemaSp3.9L0.6W_CL	39.699	6.039	13-14	Encyonema neogracile	DONA; Patrick and Reimer 1975, p. 46, plate 7, figs. 11-14 & Krammer and Lange-Bertalot 1986, p. 308, fig. 120: 3-5	5	19	Moderate	11A	109
8D1EncyonemaNeogracile3.8L0.65W_CL	38.711	6.321	12-13	Encyonema neogracile	DONA; Patrick and Reimer 1975, p. 46, plate 7, figs. 11-14 & Krammer and Lange-Bertalot 1986, p. 308, fig. 120: 3-5	5	20	Moderate	8D	40
13C2.3EncyonemaNeogracile37.4L5W_CL	38.465	5.443	11-12	Encyonema neogracile	DONA; Patrick and Reimer 1975, p. 46, plate 7, figs. 11-14 & Krammer and Lange-Bertalot 1986, p. 308, fig. 120: 3-5	5	21	Poor	13C2	23
7D1.3EncyonemaNeogracile37L5.5W_CL	37.625	5.443	12-13	Encyonema neogracile	DONA; Patrick and Reimer 1975, p. 46, plate 7, figs. 11-14 & Krammer and Lange-Bertalot 1986, p. 308, fig. 120: 3-5	5	22	Moderate	7D1	16
1B1.2EncyonemaLunatum37L5W_CL	36.772	5.364	11-13	Encyonema neogracile	DONA; Patrick and Reimer 1975, p. 46, plate 7, figs. 11-14 & Krammer and Lange-Bertalot 1986, p. 308, fig. 120: 3-5	5	23	Rich	1B1	6
9A2.9EncyonemaPergracile35.2L6W_CL	36.074	5.265	13-14	Encyonema neogracile	DONA; Patrick and Reimer 1975, p. 46, plate 7, figs. 11-14 & Krammer and Lange-Bertalot 1986, p. 308, fig. 120: 3-5	5	24	Moderate	9A2	61
11A2.8EncyonemaNeogracile36L5W_CL	35.705	5.299	12-13	Encyonema neogracile	DONA; Patrick and Reimer 1975, p. 46, plate 7, figs. 11-14 & Krammer and Lange-Bertalot 1986, p. 308, fig. 120: 3-5	5	25	Moderate	11A2	109
1B15Encyonopsis3.8micro_CL	37.758	5.513	11-12	Encyonema neogracile	DONA; Patrick and Reimer 1975, p. 46, plate 7, figs. 11-14 & Krammer and Lange-Bertalot 1986, p. 308, fig. 120: 3-5	5	26	Rich	1B	6
9A2.5EncyonemaPergracile33.7L6.5W_CL	33.988	5.337	12-13	Encyonema neogracile	DONA; Patrick and Reimer 1975, p. 46, plate 7, figs. 11-14 & Krammer and Lange-Bertalot 1986, p. 308, fig. 120: 3-5	5	27	Moderate	9A2	61
9D2.6EncyonemaPaucistriatum32.4L5.5W_CL	32.237	5.533	13-14	Encyonema neogracile	DONA; Patrick and Reimer 1975, p. 46, plate 7, figs. 11-14 & Krammer and Lange-Bertalot 1986, p. 308, fig. 120: 3-5	5	28	Moderate	9D2	64
7C2.12EncyonemaLunatum31L4W_CL	31.507	4.733*	13-14	Encyonema neogracile	DONA; Patrick and Reimer 1975, p. 46, plate 7, figs. 11-14 & Krammer and Lange-Bertalot 1986, p. 308, fig. 120: 3-5	5	29	Moderate	7C2	15
9A2.1EncyonemaLunatum39L4.5W_CL	39.723	5.002	8-9	Encyonema lunatum var. alaskaensis	DONA; Foged (1981) Diatoms in Alaska, Bibl. Phycol., pg. 72, F. 51:7; Freshwater Benthic Diatoms of Central Europe, Cantonati, Kelly, L-B (2017) pg. 207, pl. 90, fig. 16-19 & Krammer and Lange-Bertalot 1986, p. 308, fig. 120: 10-14	5	30	Moderate	9A2	61
1B2Unknown - Copy_CL	36.883	5.09	9-10	Encyonema lunatum var. alaskaensis	DONA; Foged (1981) Diatoms in Alaska, Bibl. Phycol., pg. 72, F. 51:7; Freshwater Benthic Diatoms of Central Europe, Cantonati, Kelly, L-B (2017) pg. 207, pl. 90, fig. 16-19 & Krammer and Lange-Bertalot 1986, p. 308, fig. 120: 10-14	5	31	Rich	1B	6
11A1.1EncyonemaSilesiacum34L10W_CL	36.406	8.818	11-12	Encyonema silesiacum	DONA; Freshwater Benthic Diatoms of Central Europe, Cantonati, Kelly, L-B (2017) pg. 208, pl. 89, figs 11-17	5	32	Moderate	11A1	109
8C2.6EncyonemaProcerum31L5W_CL	31.408	6.763	10-12	Encyonema procerum	DONA	5	33	Moderate	8C2	39
12B2.9EncyonemaProcerum29L5.6W_CL	29.572	5.822	6-7*	Encyonema groenlandica	Foged, N. (1953). Diatoms from West Greenland. , 147(10): 86 pp., 13 plspage(s): p. 57; pl. 10, fig. 11-13; Kulikovskiy, M. et al. (2009). Morphology and taxonomy of selected cymbelloid diatoms from a Mongolian Sphagnum ecosystem with a description of three species new to science. Fottea. 9(2): 223-232.	5	34	Moderate	12B2	158
1D2.12EncyonemaPaucistriatum29L6W_CL	29.049	5.791	6-8	Encyonema groenlandica	Foged, N. (1953). Diatoms from West Greenland. , 147(10): 86 pp., 13 plspage(s): p. 57; pl. 10, fig. 11-13; Kulikovskiy, M. et al. (2009). Morphology and taxonomy of selected cymbelloid diatoms from a Mongolian Sphagnum ecosystem with a description of three species new to science. Fottea. 9(2): 223-232.	5	35	Rich	1D2	8
9B1.1EncyonemaPaucistriatum27L5.5W_CL	28.577	5.4	6-7*	Encyonema groenlandica	Foged, N. (1953). Diatoms from West Greenland. , 147(10): 86 pp., 13 plspage(s): p. 57; pl. 10, fig. 11-13; Kulikovskiy, M. et al. (2009). Morphology and taxonomy of selected cymbelloid diatoms from a Mongolian Sphagnum ecosystem with a description of three species new to science. Fottea. 9(2): 223-232.	5	36	Moderate	9B1	62
8C2.5EncyonemaProcerum21L5.6W_CL	19.321*	4.943	11-12*	Encyonema sp. cf. groenlandica	Foged, N. (1953). Diatoms from West Greenland. , 147(10): 86 pp., 13 pls page(s): p. 57; pl. 10, fig. 11-13; Kulikovskiy, M. et al. (2009). Morphology and taxonomy of selected cymbelloid diatoms from a Mongolian Sphagnum ecosystem with a description of three species new to science. Fottea. 9(2): 223-232.	5	37	Moderate	8C2	39
1D2.3EncyonemaProcerum18L5W_CL	18.266*	5.288	10-11*	Encyonema sp. cf. groenlandica	Foged, N. (1953). Diatoms from West Greenland. , 147(10): 86 pp., 13 pls page(s): p. 57; pl. 10, fig. 11-13; Kulikovskiy, M. et al. (2009). Morphology and taxonomy of selected cymbelloid diatoms from a Mongolian Sphagnum ecosystem with a description of three species new to science. Fottea. 9(2): 223-232.	5	39	Rich	1D2	8
7C2.3EncyonemaProcerum20L4.5W_CL	20.044	4.484	14-15	Encyonema schimanskii	Krammer, K. (1997). Die cymbelloiden Diatomeen - Eine Monographie der weltweit bekannten Taxa. Teil 1. Allgemeines und Encyonema Part. Bibliotheca Diatomologica, 36: p. 158; pl. 14, fig. 10-17	5	39	Moderate	7C2	15
1B14Encyonema1.7micro_CL	17.383	5.032	14-14	Encyonema schimanskii	Krammer, K. (1997). Die cymbelloiden Diatomeen - Eine Monographie der weltweit bekannten Taxa. Teil 1. Allgemeines und Encyonema Part. Bibliotheca Diatomologica, 36: p. 158; pl. 14, fig. 10-17	5	40	Rich	1B	6
1C2.6EncyonemaLange-Bertalotii16L5.5W_CL	17.51	5.041	14-14	Encyonema schimanskii	Krammer, K. (1997). Die cymbelloiden Diatomeen - Eine Monographie der weltweit bekannten Taxa. Teil 1. Allgemeines und Encyonema Part. Bibliotheca Diatomologica, 36: p. 158; pl. 14, fig. 10-17	5	41	Rich	1C2	7
4A8EncyonemaSp1.5L0_CL	17.353	6.956	12-12	Encyonema montana	DONA	5	43	Rich	4A	77
1C2.7EncyonemaMontana15L6.5W_CL	15.021	6.165	14-15*	Encyonema montana	DONA	5	43	Rich	1C2	7
16A2.2EncyonemaMontana15L6W_CL	14.085	5.493	12-14	Encyonema montana	DONA	5	44	Poor	16A2	93
16A2.3EncyonemaMontana15L6W_CL	14.085	5.493	12-14	Encyonema montana	DONA	5	45	Poor	16A2	93
1C1.2GomponemaSp30L4W_CL	30.411*	4.362	16-17	Gomphonema barrowiana	Patrick, R. M.; Freese, L. R. (1961). Diatoms (Bacillariophyceae) from Northern Alaska. Proceedings of the Academy of Natural Sciences of Philadelphia. 112(6): 129-293.page(s): p. 248; pl. 4, fig. 9	5	46	Rich	1C1	7
4A1.1RhoicospheniaAbbreviataGirdle32L10W_CL	33.303	-	10-11	Rhoicosphenia cf. stoermeri	DONA	5	47	Rich	4A1	77
14C2.1RhoicospheniaAbbreviata26L10W_CL	26.336	-	12-13	Rhoicosphenia abbreviata	DONA	5	48	Poor	14C2	47
11A2.21RhoicospheniaGirdle21L-W_CL	22.128	3.566?	12-13	Rhoicosphenia abbreviata	DONA; Freshwater Benthic Diatoms of Central Europe pg. 535, pl. 19, figs 43-49	5	49	Moderate	11A2	109
11A1.4RhoicospheniaAbbreviata22L5W_CL	22.416	5.003	10-11	Rhoicosphenia abbreviata	DONA; Freshwater Benthic Diatoms of Central Europe pg. 535, pl. 19, figs 43-49	5	50	Moderate	11A1	109
11A6UnknownAraphid2.1L0.5W_CL	22.102	5.284	11-12	Rhoicosphenia abbreviata	DONA; Freshwater Benthic Diatoms of Central Europe pg. 535, pl. 19, figs 43-49	5	51	Moderate	11A	109
11A2.23RhoicospheniaGirdle17L-W_CL	17.191	-	11-12	Rhoicosphenia abbreviata	DONA; Freshwater Benthic Diatoms of Central Europe pg. 535, pl. 19, figs 43-49	5	52	Moderate	11A2	109
8C1.2UnknownSp16.5L5.5W_CL	17.137*	5.742	12-13	Gomphonema cf. parvulum	Freshwater Benthic Diatoms of Central Europe, Cantonati, Kelly, L-B (2017) pg. 315-316, pl. 101 fig. 1-5	5	54	Moderate	8C1	39
10A2.1GomphonemaTurgidum26L11W_CL	26.435	10.83	11-12	Gomphonema italicum	Freshwater Benthic Diatoms of Central Europe, Cantonati, Kelly, L-B (2017) pg. 307, pl. 97, figs 7-9	5	55	Moderate	10A2	85
16B2.21GomphemaOlivaceum16L6W_CL	16.155	6.223	12-14	Gomphonema olivaceum	Freshwater Benthic Diatoms of Central Europe, Cantonati, Kelly, L-B (2017) pg. 314, pl. 97, figs 1-6	5	56	Poor	16B2	94
8B1.2Unknown38L6.6W_CL	39.692	6.797	12-13	Unknown teratoligical form		5	58	Moderate	8B1	38
8B1.3Unknown38L6.6W_CL	39.692	6.797	12-13	Unknown teratoligical form		5	58	Moderate	8B1	38
1D2.7GomphSp20L3.7W_CL	21.465	3.796	9-12	Gomphonema longiceps var. montana f. minuta	Skvortzow, B.W. (Skvortzov, B.V.) (1938). Diatoms from a peaty bog in Lianchicho River Valley, Eastern Siberia. Philippine Journal of Science, 66(2): 161-182, 3 pls.page(s): p. 178; pl. 1, fig. 19, 25, pl. 2, fig. 28	5	67	Rich	1D2	8
1B1.1Unknown18L3W_CL	18*	3.937	10-12	Gomphonema longiceps var. montana f. minuta	Skvortzow, B.W. (Skvortzov, B.V.) (1938). Diatoms from a peaty bog in Lianchicho River Valley, Eastern Siberia. Philippine Journal of Science, 66(2): 161-182, 3 pls. page(s): p. 178; pl. 1, fig. 19, 25, pl. 2, fig. 28	5	68	Rich	1B1	6
13D2.14ReimeriaSinuata15L4W_CL	14.16	4.003	12-14	Reimeria sinuata	DONA	5	71	Poor	13D2	24
1C7CymbSp4.1mic_CL	42.275	5.929	8-10	Encyonema paucistriatum	DONA	5	Fig.	Rich	1C	7
16B1.2GomphoneisHerculeana86L25W_CL	87.394	25.463	11-14	Gomphoneis herculeana	DONA	6	1	Poor	16B1	94
4D2.8PinnulariaSp.85L8W_CL	74.48	8.841	11-12	Gomphonema sp. 1 RPM		6	2	Rich	4D2	80
1C1.4GomponemaSp68L8.5W_CL	68.308	8.923	10-12	Gomphonema sp. 1 RPM		6	3	Rich	1C1	7
1A1.1GomphonemaSp63.5L8W_CL	64.538	8.462	10-11	Gomphonema sp. 1 RPM		6	4	Rich	1A1	5
7C2.14KurtkrammeriaNeoamphioxys56L6W_CL	55.776	6.615	15-16	Gomphonema sp. 2 RPM		6	5	Moderate	7C2	15
7C1.1KurtkrammeriaNeoamphioxys38L5.25W_CL	38.203	5.091	14-15	Gomphonema sp. 3 RMP		6	6	Moderate	7C1	15
8A2.1KurtkrammeriaNeoamphioxys37.6L5W_CL	38.231	5.231	14-16	Gomphonema sp. 3 RMP		6	7	Moderate	8A2	37
8A2.2KurtkrammeriaNeoamphioxys37.6L5W_CL	38.231	5.231	14-16	Gomphonema sp. 3 RMP		6	8	Moderate	8A2	37
9A2.4GomphonemaSarcophagus33L5.5W_CL	34.083	5.431	17-18	Gomphonema sp. 4 RMP		6	9	Moderate	9A2	61
11B2.4GomphonemaGermainii33L5W_CL	33.13	5.289	18-19	Gomphonema sp. 4 RMP		6	10	Moderate	11B2	110
8D2.8KurtkrammeriaSp.30L4.9W_CL	30.542	5.091	17-18	Gomphonema sp. 4 RMP		6	11	Moderate	8D2	40
1C1.1Kurtkrammeria4.5L0.5W_CL	46.367	5.687	11-13	Gomphonema sp. 5 RPM		6	12	Rich	1C	7
1A1.2Kurtkrammeria5.0L0.5W_CL	51.491	5.219	12-14	Gomphonema lateripunctatum	Freshwater Benthic Diatoms of Central, Cantonati, Kelly, L-B (2017) Europe pg. 308, pl. 97	6	14	Rich	1A	5
4D2.1KurtkrammeriaNeoamphioxys33L3.8W_CL	32.369	4.29	11-12	Gomphonema cf. raraense	Jüttner, I., et al. (2018). The genus Gomphonema (Bacillariophyta) in Rara Lake, Nepal: taxonomy, morphology, habitat distribution and description of five new species, and a new record for Gomphoneis qii. Diatom Research, 33(3), 283-320. Numbers 3-4	6	15	Rich	4D2	80
10A2.10GomphoneisPseudoOkunoi30L4W_CL	30.722	3.996	12-14	Gomphonema cf. raraense	Jüttner, I., et al. (2018). The genus Gomphonema (Bacillariophyta) in Rara Lake, Nepal: taxonomy, morphology, habitat distribution and description of five new species, and a new record for Gomphoneis qii. Diatom Research, 33(3), 283-320. Numbers 3-4	6	16	Moderate	10A2	85
7C2Unknown3.0L0.3W_CL	33.572	4.256	11-12	Gomphonema cf. raraense	Jüttner, I., et al. (2018). The genus Gomphonema (Bacillariophyta) in Rara Lake, Nepal: taxonomy, morphology, habitat distribution and description of five new species, and a new record for Gomphoneis qii. Diatom Research, 33(3), 283-320. Numbers 3-4	6	17	Moderate	7C	15
1C1.3GomponemaSp28L4W_CL	28.402	3.994	13-14	Gomphonema cf. raraense	Jüttner, I., et al. (2018). The genus Gomphonema (Bacillariophyta) in Rara Lake, Nepal: taxonomy, morphology, habitat distribution and description of five new species, and a new record for Gomphoneis qii. Diatom Research, 33(3), 283-320. Numbers 3-4	6	18	Rich	1C1	7
10C2.2GomphonemaGermainii26.5L4W_CL	26.571	4.31	12-13	Gomphonema cf. raraense	Jüttner, I., et al. (2018). The genus Gomphonema (Bacillariophyta) in Rara Lake, Nepal: taxonomy, morphology, habitat distribution and description of five new species, and a new record for Gomphoneis qii. Diatom Research, 33(3), 283-320. Numbers 3-4	6	19	Moderate	10C2	87
9D2.9GomphoneisPseudoOkunoi26L3W_CL	25.732	3.801	12-15	Gomphonema cf. raraense	Jüttner, I., et al. (2018). The genus Gomphonema (Bacillariophyta) in Rara Lake, Nepal: taxonomy, morphology, habitat distribution and description of five new species, and a new record for Gomphoneis qii. Diatom Research, 33(3), 283-320. Numbers 3-4	6	20	Moderate	9D2	64
1C2.1GomphSp.24L4W_CL	24.494	3.994	13-14	Gomphonema cf. raraense	Jüttner, I., et al. (2018). The genus Gomphonema (Bacillariophyta) in Rara Lake, Nepal: taxonomy, morphology, habitat distribution and description of five new species, and a new record for Gomphoneis qii. Diatom Research, 33(3), 283-320. Numbers 3-4	6	21	Rich	1C2	7
10C2.3GomphonemaGermainii23.9L3.7W_CL	24.453	3.861	13-14	Gomphonema cf. raraense	Jüttner, I., et al. (2018). The genus Gomphonema (Bacillariophyta) in Rara Lake, Nepal: taxonomy, morphology, habitat distribution and description of five new species, and a new record for Gomphoneis qii. Diatom Research, 33(3), 283-320. Numbers 3-4	6	22	Moderate	10C2	87
9A2.10GomphoneisPsuedoOkunoi22L3W_CL	22.902	3.532	14-15	Gomphonema cf. raraense	Jüttner, I., et al. (2018). The genus Gomphonema (Bacillariophyta) in Rara Lake, Nepal: taxonomy, morphology, habitat distribution and description of five new species, and a new record for Gomphoneis qii. Diatom Research, 33(3), 283-320. Numbers 3-4	6	23	Moderate	9A2	61
8C2GomphonemaPygmaeum2.2L0.3W_CL	22.549	3.77	12-13	Gomphonema cf. raraense	Jüttner, I., et al. (2018). The genus Gomphonema (Bacillariophyta) in Rara Lake, Nepal: taxonomy, morphology, habitat distribution and description of five new species, and a new record for Gomphoneis qii. Diatom Research, 33(3), 283-320. Numbers 3-4	6	24	Moderate	8C	39
5D2.3GomphoneisPsuedoOkunoi22L3W_CL	22.263	3.575	14-15	Gomphonema cf. raraense	Jüttner, I., et al. (2018). The genus Gomphonema (Bacillariophyta) in Rara Lake, Nepal: taxonomy, morphology, habitat distribution and description of five new species, and a new record for Gomphoneis qii. Diatom Research, 33(3), 283-320. Numbers 3-4	6	25	Rich	5D2	104
8C2.2GomphoneisPsuedoOkunoi21L3.3W_CL	21.869	3.527	13-14	Gomphonema cf. raraense	Jüttner, I., et al. (2018). The genus Gomphonema (Bacillariophyta) in Rara Lake, Nepal: taxonomy, morphology, habitat distribution and description of five new species, and a new record for Gomphoneis qii. Diatom Research, 33(3), 283-320. Numbers 3-4	6	26	Moderate	8C2	39
3C3GomphoneisSp.2.0L0.35_CL	21.962	4.142	13-14	Gomphonema cf. raraense	Jüttner, I., et al. (2018). The genus Gomphonema (Bacillariophyta) in Rara Lake, Nepal: taxonomy, morphology, habitat distribution and description of five new species, and a new record for Gomphoneis qii. Diatom Research, 33(3), 283-320. Numbers 3-4	6	27	Rich	3C	55
10C1KurtkrammeriaSubspicula5.2L0.5W_CL	55.462	6	14-15	Gomphonema lagerheimii.	Metzeltin et al. 2009 Diatoms in Mongolia and Foged 1981 Plate: fig. 7.	6	28	Moderate	10C	87
7D2KurtkrammeriaNeoamphioxys5.0L0.55W_CL	56.993	6.972	13-14	Gomphonema lagerheimii.	Metzeltin et al. 2009 Diatoms in Mongolia and Foged 1981 Plate: fig. 7.	6	29	Moderate	7D	16
10A2.14KurtkrammeriaSubspicula48L5W_CL	48.382	4.889	14-15	Gomphonema lagerheimii.	Metzeltin et al. 2009 Diatoms in Mongolia and Foged 1981 Plate: fig. 7.	6	30	Moderate	10A2	85
12B1.5KurtkrammeriaWeilandii48L5W_CL	48.511	5.824	15-15	Gomphonema lagerheimii.	Metzeltin et al. 2009 Diatoms in Mongolia and Foged 1981 Plate: fig. 7.	6	31	Moderate	12B1	158
1C2.8KurtkrammeriaWeilandii46L5W_CL	45.338	5.434	15-15	Gomphonema lagerheimii.	Metzeltin et al. 2009 Diatoms in Mongolia and Foged 1981 Plate: fig. 7.	6	32	Rich	1C2	7
1C2.2KurtkrammeriaWeilandii45L5W_CL	44.809	5.385	13-14	Gomphonema lagerheimii.	Metzeltin et al. 2009 Diatoms in Mongolia and Foged 1981 Plate: fig. 7.	6	33	Rich	1C2	7
8C1KurtkrammeriaNeoamphioxys4.2L5.0W_CL	43.885	5.151	15-17	Gomphonema lagerheimii.	Metzeltin et al. 2009 Diatoms in Mongolia and Foged 1981 Plate: fig. 7.	6	34	Moderate	8C	39
10A2.13Unknown37.5L4.9W_CL	39.759	5.23	15-16	Gomphonema lagerheimii.	Metzeltin et al. 2009 Diatoms in Mongolia and Foged 1981 Plate: fig. 7.	6	35	Moderate	10A2	85
11D2.8KurtkrammeriaNeoamphioxys40L5W_CL	39.298	5.158	13-14	Gomphonema lagerheimii.	Metzeltin et al. 2009 Diatoms in Mongolia and Foged 1981 Plate: fig. 7.	6	36	Moderate	11D2	112
2D2.1KurtkrammeriaSubspicula37L5W_CL	38.538	5.611	13-14	Gomphonema lagerheimii.	Metzeltin et al. 2009 Diatoms in Mongolia and Foged 1981 Plate: fig. 7.	6	37	Rich	2D2	32
5A2.1KurtkrammeriaWeilandii38L4.5W_CL	38.579	4.429	16-17	Gomphonema lagerheimii.	Metzeltin et al. 2009 Diatoms in Mongolia and Foged 1981 Plate: fig. 7.	6	38	Rich	5A2	101
2D1.2KurtkrammeriaWeilandii40L5W_CL	39.326	5.151	17-19	Gomphonema lagerheimii.	Metzeltin et al. 2009 Diatoms in Mongolia and Foged 1981 Plate: fig. 7.	6	39	Rich	2D1	32
4D1.4KurtkrammeriaWeilandii39.5L5.2W_CL	39.147	5.383	15-16	Gomphonema lagerheimii.	Metzeltin et al. 2009 Diatoms in Mongolia and Foged 1981 Plate: fig. 7.	6	40	Rich	4D1	80
4D2.5KurtkrammeriaWeilandii39L5W_CL	38.765	5.79	15-16	Gomphonema lagerheimii.	Metzeltin et al. 2009 Diatoms in Mongolia and Foged 1981 Plate: fig. 7.	6	41	Rich	4D2	80
7C2.16KurtkrammeriaNeoamphioxys38L5W_CL	38.318	5.432	16-18	Gomphonema lagerheimii.	Metzeltin et al. 2009 Diatoms in Mongolia and Foged 1981 Plate: fig. 7.	6	42	Moderate	7C2	15
9C2.9KurtkrammeriaNeoamphioxys36.3L4.8W_CL	36.28	4.868	13-14	Gomphonema lagerheimii.	Metzeltin et al. 2009 Diatoms in Mongolia and Foged 1981 Plate: fig. 7.	6	43	Moderate	9C2	63
7C2.9KurtkrammeriaWeilandii34.5L4.8W_CL	34.628	4.859	15-16	Gomphonema lagerheimii.	Metzeltin et al. 2009 Diatoms in Mongolia and Foged 1981 Plate: fig. 7.	6	44	Moderate	7C2	15
11B2.12KurtkrammeriaNeoamphioxys33.3L4.5W_CL	33.975	4.532	15-16	Gomphonema lagerheimii.	Metzeltin et al. 2009 Diatoms in Mongolia and Foged 1981 Plate: fig. 7.	6	45	Moderate	11B2	110
3A2.3KurtkrammeriaWeilandii32L5W_CL	32.791*	6.037	15-16	Gomphonema cf. parvulum	Freshwater Benthic Diatoms of Central Europe, Cantonati, Kelly, L-B (2017) pg. 315-316, pl. 101 fig. 1-5	6	46	Rich	3A2	53
13B2.1KurtkrammeriaNeoamphioxys32L4.3W_CL	33.327	4.307	12-13	Gomphonema hebridense	Freshwater Benthic Diatoms of Central Europe, Cantonati, Kelly, L-B (2017) pg. 422, pl. 54, figs 11-13	6	46	Poor	13B2	22
1C2.4KurtkrammeriaStodderi36L5W_CL	36.472	5.37	15-16	Gomphonema sp. 6 RMP		6	47	Rich	1C2	7
6A2Unknown3.8L0.5W_CL	38.687	5.586	13-14	Gomphonema sp. 7 RMP		6	48	Rich	6A	149
4D1GomphSp3.7L0.7W_CL	40.854	7.25	13-14	Gomphonema sp. 8 RMP		6	49	Rich	4D	80
13C2.4EncyonopsisMontana44L7W_CL	43.618	7.079	19-20	Encyonopsis montana	DONA	6	50	Poor	13C2	23
13C2.5EncyonopsisMontana44L7W_CL	43.618	7.079	19-20	Encyonopsis montana	DONA	6	50	Poor	13C2	23
2A1.1GomphonemaBrebissonii50L6W_CL	51.154*	7	11-12	Gomphonema brebissonii	DONA	6	51	Rich	2A1	29
10D2.2GomphonemaBrebissonii48L7W_CL	47.96	7.684	12-13	Gomphonema brebissonii	DONA	6	52	Moderate	10D2	88
2A9Gomph4.5mic_CL	48.419	6.865	11-12	Gomphonema brebissonii	DONA	6	53	Rich	2A	29
4C1.6GomphonemaBrebissonii45L6.5W_CL	45.023	7 mid 8.169 top	10-11	Gomphonema brebissonii	DONA	6	54	Rich	4C1	79
2A3GomphBrebissonii4.5mic_CL	46.203	6.25	9-10	Gomphonema brebissonii	DONA	6	55	Rich	2A	29
2C1GomphSp4.2mic_CL	46.173	7.21	10-11	Gomphonema brebissonii	DONA	6	56	Rich	2C	31
4C5GomphSp3.9mic_CL	41.554	7.087	9-10	Gomphonema brebissonii	DONA	6	57	Rich	4C	79
1D2.6GomphonemaBrebissonii40L6W_CL	38.966	6.528 mid 6.978 top	11-12	Gomphonema brebissonii	DONA	6	58	Rich	1D2	8
2A6GomphSp4.6mic_CL	38.342	7.056	11-12	Gomphonema brebissonii	DONA	6	59	Rich	2A	29
1D2.1GomphonemaBrebissonii32L5W_CL	32.147	5.368 mid 7.406 top	11-12	Gomphonema brebissonii	DONA	6	60	Rich	1D2	8
16B2.19AchnanthidiumSp.12L3W_CL	12.355	3.389	not visible	Encyonopsis cf. minuta	DONA; Freshwater Benthic Diatoms of Central Europe, Cantonati, Kelly, L-B (2017) pg. 214, pl. 91, figs 25-35	6	67	Poor	16B2	94
16B2.18AchnanthidiumSp.12L3W_CL	12.355	3.389	not visible	Encyonopsis cf. minuta	DONA; Freshwater Benthic Diatoms of Central Europe, Cantonati, Kelly, L-B (2017) pg. 214, pl. 91, figs 25-34	6	67	Poor	16B2	94
1C9Unknown6mic_CL	65.444	10.18	11-12	Gomphonema sp. 1 RPM		6	-	Rich	1C	7
1C1GomphSp4.6mic_CL	45.824	5.941	11-15			6	Fig.	Rich	1C	7
1C4Cymbella3.3Gomph4mic_CL	40.769	4.734	11-13			6	Fig.	Rich	1C	7
1C6MaybeNav4.5mic_CL	45.748	5.689	12-15			6	Fig.	Rich	1C	7
1C8GomphSp.2.6L0.3W_CL	27.685	3.68	13-14			6	Fig.	Rich	1C	7
1D5EncyonemaSp3.5L0.5Wa_CL	35.754	4.808	8-9	Encyonema lunatum var. alaskaensis	DONA; Foged (1981) Diatoms in Alaska, Bibl. Phycol., pg. 72, F. 51:7; Freshwater Benthic Diatoms of Central Europe, Cantonati, Kelly, L-B (2017) pg. 207, pl. 90, fig. 16-19 & Krammer and Lange-Bertalot 1986, p. 308, fig. 120: 10-14	6		Rich	1D	8
1D5EncyonemaSp3.5L0.5Wb_CL	35.754	4.808	8-10	Encyonema lunatum var. alaskaensis	DONA; Foged (1981) Diatoms in Alaska, Bibl. Phycol., pg. 72, F. 51:7; Freshwater Benthic Diatoms of Central Europe, Cantonati, Kelly, L-B (2017) pg. 207, pl. 90, fig. 16-19 & Krammer and Lange-Bertalot 1986, p. 308, fig. 120: 10-15	6		Rich	1D	8
4C12Unknown4.1L0.8Lb_CL	44.108	8.822	10-12	Navicula radiosa	Lange-Bertalot, H. (2001) Navicula sensu stricto, 10 genera separated from Navicula sensu lato, Frustulia Diatoms of Europe 2: Pl: 8, Figs: 1-7 Pl 67: 1-2. Freshwater Benthic Diatoms of Central Europe, Cantonati, Kelly, L-B (2017) pg. 401, pl. 36 fig. 1-5	7	1	Rich	4C	79
4C12Unknown4.1L0.8W_CL	44.108	8.822	10-12	Navicula radiosa	Lange-Bertalot, H. (2001) Navicula sensu stricto, 10 genera separated from Navicula sensu lato, Frustulia Diatoms of Europe 2: Pl: 8, Figs: 1-7 Pl 67: 1-2. Freshwater Benthic Diatoms of Central Europe, Cantonati, Kelly, L-B (2017) pg. 401, pl. 36 fig. 1-6	7	1	Rich	4C	79
6C2.8NaviculaGermainii37L7.5W_CL	37.417	8.071	14-15	Navicula germainii	DONA	7	2	Rich	6C2	151
6C2.9NaviculaGermainii37L7.5W_CL	37.417	8.071	14-15	Navicula germainii	DONA	7	2	Rich	6C2	151
4C2Rexlowea2.6mic_CL	29.068	6.516	15-16	Navicula gregaria	DONA	7	3	Rich	4C	79
4C2.1NaviculaGregaria26L6.5W_CL	26.055	6.802	16-17	Navicula gregaria	DONA	7	4	Rich	4C2	79
13D2.10NaviculaGregaria22.2L6.1W_CL	22.56	6.336	18-19	Navicula gregaria	DONA	7	5	Poor	13D2	24
11A2.3NaviculaSp.18.2L7.2W_CL	18.496	7.409	18-20	Navicula sp. 1 RMP		7	6	Moderate	11A2	109
11A2.18NaviculaSp.14L6W_CL	14.736	5.869	20-22	Navicula sp. 1 RMP		7	7	Moderate	11A2	109
13D2.4NaviculaAntonii24L5.5W_CL	23.684	5.081	14-15	Navicula cryototenella	Lange-Bertalot, H. (2001) Navicula sensu stricto, 10 genera separated from Navicula sensu lato, Frustulia Diatoms of Europe 2: Pl: 26, Figs: 17-32.	7	8	Poor	13D2	24
10A4NaviculaCaterva1.7L0.5W_CL	17.249	4.919	14-15	Navicula veneta	Lange-Bertalot, H. (2001) Navicula sensu stricto, 10 genera separated from Navicula sensu lato, Frustulia Diatoms of Europe 2: Pl: 14, Figs: 23-30. Freshwater Benthic Diatoms of Central Europe, Cantonati, Kelly, L-B (2017) pg. 412, pl. 32 fig. 44-48	7	9	Moderate	10A	85
4C1.5UnknownSp15L7.5W_CL	15.083*	7.494	12-12	Navicula cf. catalanogermanica	Lange-Bertalot, H. (2001) Navicula sensu stricto, 10 genera separated from Navicula sensu lato, Frustulia Diatoms of Europe 2: Pl: 13, Figs: 16-24.	7	10	Rich	4C1	79
4C1.4NaviculaCaterva15L5W_CL	15.152	5.239	18-19	Navicula caterva	DONA; Lange-Bertalot, H. (2001) Navicula sensu stricto, 10 genera separated from Navicula sensu lato, Frustulia Diatoms of Europe 2: Pl: 33, Figs: 1-10.	7	11	Rich	4C1	79
4C11PlaconeisSp1.9L0.6W_CL	20.055	6.894	11-13	Navicula recens	Freshwater Benthic Diatoms of Central Europe, Cantonati, Kelly, L-B (2017) pg. 402, pl. 35 fig. 14-18	7	12	Rich	4C	79
4C11PlaconeisSp1.9L0.6Wb_CL	20.055	6.894	11-13	Navicula recens	Freshwater Benthic Diatoms of Central Europe, Cantonati, Kelly, L-B (2017) pg. 402, pl. 35 fig. 14-19	7	12	Rich	4C	79
11A2.1NaviculaSp.33L7.8W_CL	33.849	7.812	11-12	Navicula tripunctata	Lange-Bertalot, H. (2001) Navicula sensu stricto, 10 genera separated from Navicula sensu lato, Frustulia Diatoms of Europe 2: Pl: 1, Figs: 1-8.	7	13	Moderate	11A2	109
15A2.1NaviculaLibonensis30L7W_CL	31.319	7.997	9-10	Navicula streckerae	DONA; Lange-Bertalot, H. (2001) Navicula sensu stricto, 10 genera separated from Navicula sensu lato, Frustulia Diatoms of Europe 2: Pl: 14, Figs: 15-22 Pl 44 : 8-15	7	14	Poor	15A2	69
15A2.3NaviculaLibonensis30L7W_CL	31.319	7.997	9-10	Navicula streckerae	DONA; Lange-Bertalot, H. (2001) Navicula sensu stricto, 10 genera separated from Navicula sensu lato, Frustulia Diatoms of Europe 2: Pl: 14, Figs: 15-22 Pl 44 : 8-16	7	14	Poor	15A2	69
4D2NaviculaSp3.0L0.6W_CL	31.45	6.955	13-14	Gomphonema cf. parvulum	Freshwater Benthic Diatoms of Central Europe, Cantonati, Kelly, L-B (2017) pg. 315-316, pl. 101 fig. 1-5	7	15	Rich	4D	80
13D2.12NaviculaSymmetrica25L6.5W_CL	25.13	5.9	14-14	Navicula erifuga	DONA; Lange-Bertalot, H. (2001) Navicula sensu stricto, 10 genera separated from Navicula sensu lato, Frustulia Diatoms of Europe 2: Pl: 35, Figs: 14-39.	7	15	Poor	13D2	24
5C1NaviculaAntonii1.9L0.7W_CL	19.085	7.521	13-14	Navicula antonii	DONA; Lange-Bertalot, H. (2001) Navicula sensu stricto, 10 genera separated from Navicula sensu lato, Frustulia Diatoms of Europe 2: Pl: 13, Figs: 1-15 Pl. 28: 6	7	16	Rich	5C	103
4C8Rexlowea1.9mic_CL	20.141	4.027	15-17	Navicula tenelloides	Lange-Bertalot, H. (2001) Navicula sensu stricto, 10 genera separated from Navicula sensu lato, Frustulia Diatoms of Europe 2: Pl: 32, Figs: 1-10.	7	17	Rich	4C	79
18A2.3HippodontonaSp.18L4W_CL	17.907	4.621	9-10	Hippodonta pseudopinnularia	Lange-Bertalot, H. (2001). Navicula sensu stricto, Diatoms of Europe, Diatoms of the European Inland waters and comparable habitats. A.R.G. Gantner Verlag K.G.,. 2: pp. 1-526. page(s): p. 103, 222; pl. 77, fig. 1-8	7	22	Poor	18A2	165
13A1.8HippodontaHungarica15.5L3.5W_CL	16.317	4.01	9-10	Navicula cf. cincta	DONA	7	23	Poor	13A1	21
18D1.2KobayasiellaParasubtilissma34L4W_CL	34.596	4.366	not visible	Kobayasiella parasubtilissma	DONA	8	1	Poor	18D1	168
18B2KobayasiellaParasubtilissma3.1L0.4W_CL	31.644	4.812	not visible	Kobayasiella parasubtilissma	DONA	8	2	Poor	18B	166
18D1.10KobayasiellaParasubtilissma31.7L4W_CL	31.783	4.397	not visible	Kobayasiella parasubtilissma	DONA	8	3	Poor	18D1	168
18D1KobayasiellaParasubtilissma3.0L0.4W_CL	31.23	4.475	not visible	Kobayasiella parasubtilissma	DONA	8	4	Poor	18D	168
10D2KobayasiellaParasubtilissmaLessDistorted_CL	30.581	4.55	not visible	Kobayasiella parasubtilissma	DONA	8	5	Moderate	10D	88
18D1.1KobayasiellaParasubtilissma31L4W_CL	30.792	4.144	not visible	Kobayasiella parasubtilissma	DONA	8	6	Poor	18D1	168
10D1.3KobayasiellaParasubtillissma25.5L4.5W_CL	30.673	4.552	not visible	Kobayasiella parasubtilissma	DONA	8	7	Moderate	10D1	88
18D1.3KobayasiellaParasubtilissma30L4W_CL	30.253	4.344	not visible	Kobayasiella parasubtilissma	DONA	8	8	Poor	18D1	168
10D1.6KobayasiellaParasubtilissma30L4.4W_CL	30.348	4.503	not visible	Kobayasiella parasubtilissma	DONA	8	9	Moderate	10D1	88
10D1.4KobayasiellaParasubtillissma29.8L4.4W_CL	29.784	4.548	not visible	Kobayasiella parasubtilissma	DONA	8	10	Moderate	10D1	88
4D5Unknown1.5L0.3W_CL	15.863	3.728	19-20	Encyonopsis robusta	DONA; Bahls, L. (2013) Encyonopsis from western North America	8	11	Rich	4D	80
16B3MaybeAdlafiaMultnomahii1.4L0.35W_CL	14.689	3.083	20-22*	Encyonopsis thumensis	DONA	8	12	Poor	16B	94
16B2.22SellaphoraAtomoides11L2.5W_CL	11.685	2.481	not visible	Achnanthidium minutissimum var. jackii	Freshwater Benthic Diatoms of Central Europe, Cantonati, Kelly, L-B (2017) pg. 85-87, pl. 24, figs 27-34; Potapova, M. and Hamilton, P. B. (2007) Figure 8, z-ab	8	13	Poor	16B2	94
16B4MaybeAdlafiaMultnomahii1.0L0.35W_CL	9.894	3.912	24-25*	Adlafia multnomahii	DONA	8	14	Poor	16B	94
10A1.2NediumBisulcatum69L10W_CL	69.308	9.615*	26-28	Neidium bisulcatum	Freshwater Benthic Diatoms of Central Europe, Cantonati, Kelly, L-B (2017) pg. 422, pl. 54, figs 11-13	8	15	Moderate	10A1	85
12B2.4NediumBisulcatum60L7W_CL	59.692	7.926	not visible	Neidium bisulcatum	Freshwater Benthic Diatoms of Central Europe, Cantonati, Kelly, L-B (2017) pg. 422, pl. 54, figs 11-13	8	16	Moderate	12B2	158
12B1.2NediumBisulcatum57L7W_CL	52.769	6.692*	not visible	Neidium bisulcatum	Freshwater Benthic Diatoms of Central Europe, Cantonati, Kelly, L-B (2017) pg. 422, pl. 54, figs 11-13	8	17	Moderate	12B1	158
12B1.4NediumiumInnominata50L6W_CL	50.077	7.386	not visible	Neidium bisulcatum	Freshwater Benthic Diatoms of Central Europe, Cantonati, Kelly, L-B (2017) pg. 422, pl. 54, figs 11-13	8	18	Moderate	12B1	158
12B2Unknown4.7L0.5W_CL	48.096	5.944*	not visible	Neidium bisulcatum	Freshwater Benthic Diatoms of Central Europe, Cantonati, Kelly, L-B (2017) pg. 422, pl. 54, figs 11-13	8	19	Moderate	12B	158
12B2.35NediumSp.53L5.8W_CL	54.462	6.231*	not visible	Neidium bisulcatum	Freshwater Benthic Diatoms of Central Europe, Cantonati, Kelly, L-B (2017) pg. 422, pl. 54, figs 11-13	8	20	Moderate	12B2	158
12B2.13NediumBisulcatum49L7W_CL	48.53	8.223	not visible	Neidium bisulcatum	Freshwater Benthic Diatoms of Central Europe, Cantonati, Kelly, L-B (2017) pg. 422, pl. 54, figs 11-13	8	21	Moderate	12B2	158
12B2.31NediumSp.35.1L6W_CL	35.588	6.895	not visible	Neidium bisulcatum	Freshwater Benthic Diatoms of Central Europe, Cantonati, Kelly, L-B (2017) pg. 422, pl. 54, figs 11-13	8	22	Moderate	12B2	158
12B2.32NediumSp.35.1L6W_CL	35.588	6.895	not visible	Neidium bisulcatum	Freshwater Benthic Diatoms of Central Europe, Cantonati, Kelly, L-B (2017) pg. 422, pl. 54, figs 11-13	8	22	Moderate	12B2	158
16D2.7NediumSp.30L6W_CL	30.578	6.567*	not clear	Neidium bisulcatum	Freshwater Benthic Diatoms of Central Europe, Cantonati, Kelly, L-B (2017) pg. 422, pl. 54, figs 11-13	8	23	Poor	16D2	96
8C3Unknown2.7L0.5W_CL	28.606	5.647*	not visible	Neidium bisulcatum	Freshwater Benthic Diatoms of Central Europe, Cantonati, Kelly, L-B (2017) pg. 422, pl. 54, figs 11-13	8	24	Moderate	8C	39
16D2.2NediumSp.36L8W_CL	36.631	8.452	22-24	Neidium bisulcatum var. subampliatum	Freshwater Benthic Diatoms of Central Europe, Cantonati, Kelly, L-B (2017) pg. 422, pl. 54, figs 11-13	8	25	Poor	16D2	96
16D2.3NediumSp.36L8W_CL	36.631	8.452	22-24	Neidium bisulcatum var. subampliatum	Freshwater Benthic Diatoms of Central Europe, Cantonati, Kelly, L-B (2017) pg. 422, pl. 54, figs 11-14	8	25	Poor	16D2	96
1B18Unknown15.0L0.6Wa_CL	150.162	7.377	14-17	Stenopterobia anceps	K. Krammer H. Lange-Bertalot (1988) Bacillariophyceae Part 2, Pg. 563 Pl. 171 Fig. 1-4	9	1	Rich	1B	6
1D2.4StenopterobiaPartial85L6W_CL	~85.721	5.674	20-22	Stenopterobia anceps	K. Krammer H. Lange-Bertalot (1988) Bacillariophyceae Part 2, Pg. 563 Pl. 171 Fig. 1-4	9	2	Rich	1D2	8
15A1.1StenopterobiaSp75L4W_CL	76.081	4.001	25-27	Stenopterobia delicatissima	K. Krammer H. Lange-Bertalot (1988) Bacillariophyceae Part 2, Pg. 568 Pl. 174 Fig. 1-12	9	3	Poor	15A1	69
15A1.2StenopterobiaSp67L4.3W_CL	67.311	4.308	25-28	Stenopterobia delicatissima	K. Krammer H. Lange-Bertalot (1988) Bacillariophyceae Part 2, Pg. 568 Pl. 174 Fig. 1-12	9	4	Poor	15A1	69
14B2.3StenopterobiaSp.Girdle62.8L4.4W_CL	65.695	4.464?	not clear	Stenopterobia delicatissima	K. Krammer H. Lange-Bertalot (1988) Bacillariophyceae Part 2, Pg. 568 Pl. 174 Fig. 1-12	9	5	Poor	14B2	46
14B2.7StenopterobiaSp.Girdle65L-W_CL	64.308	-	22-24	Stenopterobia delicatissima	K. Krammer H. Lange-Bertalot (1988) Bacillariophyceae Part 2, Pg. 568 Pl. 174 Fig. 1-12	9	6	Poor	14B2	46
14B3NitzchiaSp.6.0L4.0W_CL	64.863	4.462	18-24	Stenopterobia delicatissima	K. Krammer H. Lange-Bertalot (1988) Bacillariophyceae Part 2, Pg. 568 Pl. 174 Fig. 1-12	9	7	Poor	14B	46
15B1.8StenopterobiaSp.64.5L4.5W_CL	64.692	4.077	26-27	Stenopterobia delicatissima	K. Krammer H. Lange-Bertalot (1988) Bacillariophyceae Part 2, Pg. 568 Pl. 174 Fig. 1-12	9	8	Poor	15B1	70
14B2.2StenopterobiaSp.61.7L4.1W_CL	63	4.077	17-24	Stenopterobia delicatissima	K. Krammer H. Lange-Bertalot (1988) Bacillariophyceae Part 2, Pg. 568 Pl. 174 Fig. 1-12	9	9	Poor	14B2	46
15A3NitzschiodSp.6.0L0.4W_CL	62.616	4.538	20-22	Stenopterobia delicatissima	K. Krammer H. Lange-Bertalot (1988) Bacillariophyceae Part 2, Pg. 568 Pl. 174 Fig. 1-12	9	10	Poor	15A	69
13B2.2StenopterobiaSp.52L5W_CL	53.154	4.078	25-30?	Stenopterobia delicatissima	K. Krammer H. Lange-Bertalot (1988) Bacillariophyceae Part 2, Pg. 568 Pl. 174 Fig. 1-12	9	11	Poor	13B2	22
15A2.5StenopterobiaSp.-L-W_CL	-	4.551	19-22	Stenopterobia delicatissima	K. Krammer H. Lange-Bertalot (1988) Bacillariophyceae Part 2, Pg. 568 Pl. 174 Fig. 1-12	9	12	Poor	15A2	69
3A1PinnulariaSp17.0L1.9Wb_CL	181.31	20.961	6-7	Pinnularia neomajor	Freshwater Benthic Diatoms of Central Europe, Cantonati, Kelly, L-B (2017) pg. 484, pl. 74, fig. 2	10	1	Rich	3A	53
12B2.23PinnulariaStreptoraphe171L22W_CL	174.08	20.93	7-8	Pinnularia neomajor	Freshwater Benthic Diatoms of Central Europe, Cantonati, Kelly, L-B (2017) pg. 484, pl. 74, fig. 2	10	2	Moderate	12B2	158
12C2.1PinnulariaSp.162L19.5W_CL	163.233	20.315	6-7	Pinnularia neomajor	Freshwater Benthic Diatoms of Central Europe, Cantonati, Kelly, L-B (2017) pg. 484, pl. 74, fig. 2	10	3	Moderate	12C2	159
6D2.1PinnulariaStreptoraphe143L18W_CL	142.538	18.387	6-7	Pinnularia neomajor	Freshwater Benthic Diatoms of Central Europe, Cantonati, Kelly, L-B (2017) pg. 484, pl. 74, fig. 2	10	4	Rich	6D2	152
6B2.5PinnulariaStreptoraphe135L17W_CL	133.944	17.154	6-7	Pinnularia neomajor	Freshwater Benthic Diatoms of Central Europe, Cantonati, Kelly, L-B (2017) pg. 484, pl. 74, fig. 2	10	5	Rich	6B2	150
4B2.2PinnulariaStreptoraphe121L16.5W_CL	118.536	17.035	6-7	Pinnularia neomajor	Freshwater Benthic Diatoms of Central Europe, Cantonati, Kelly, L-B (2017) pg. 484, pl. 74, fig. 2	10	6	Rich	4B2	78
8C1.6Pinnulariagenkalii129L16.2W_CL	131.077	16.311	7-8	Pinnularia genkalii	Krammer, K. (2000) The genus Pinnularia The Diatoms of Europe. Diatoms of Inland Waters and Comparable Habitats 1: Pl. 203 figs. 1-4	11	1	Moderate	8C1	39
9D1PinnulariaSp12.8L1.7Wb_CL	128.154	17.692	6-7	Pinnularia genkalii	Krammer, K. (2000) The genus Pinnularia The Diatoms of Europe. Diatoms of Inland Waters and Comparable Habitats 1: Pl. 203 figs. 1-4	11	2	Moderate	9D	64
7A3PinnulariaSp10.5L1.6W_CL	121.391	19.54	5-6*	Pinnularia genkalii	Krammer, K. (2000) The genus Pinnularia The Diatoms of Europe. Diatoms of Inland Waters and Comparable Habitats 1: Pl. 203 figs. 1-4	11	3	Moderate	7A	13
4A7PinnulariaSp10.1L1.4Wb_CL	110.574	15.82	5-6 central/ 6-8 apices	Pinnularia ilkaschoenfelderae	Krammer, K. (2000) The genus Pinnularia The Diatoms of Europe. Diatoms of Inland Waters and Comparable Habitats 1: pl. 204, figs. 2-6	11	4	Rich	4A	77
12A2PinnulariaSp13.0L1.3W_CL	129.078	14.616	9-10	Pinnularia crucifera	Krammer, K. (2000) The genus Pinnularia The Diatoms of Europe. Diatoms of Inland Waters and Comparable Habitats 1: Pl. 122, Figs. 1-5	11	5	Moderate	12A	157
18D2.3PinnulariaCruxarea113L12W_CL	116.08	12.693	9-10	Pinnularia crucifera	Krammer, K. (2000) The genus Pinnularia The Diatoms of Europe. Diatoms of Inland Waters and Comparable Habitats 1: Pl. 122, Figs. 1-5	11	6	Poor	18D2	168
12B2.18PinnulariaSpGirdle104.5L-W_CL	106.238	-	8-9	Pinnularia crucifera	Krammer, K. (2000) The genus Pinnularia The Diatoms of Europe. Diatoms of Inland Waters and Comparable Habitats 1: Pl. 122, Figs. 1-5	11	7	Moderate	12B2	158
12B2.21PinnulariaCruxarea100L10W_CL	101.077	11.308	9-10	Pinnularia crucifera	Krammer, K. (2000) The genus Pinnularia The Diatoms of Europe. Diatoms of Inland Waters and Comparable Habitats 1: Pl. 122, Figs. 1-5	11	8	Moderate	12B2	158
5C2.1PinnulariaSp.120L12W_CL	~120.462	12.358	9-10	Pinnularia crucifera	Krammer, K. (2000) The genus Pinnularia The Diatoms of Europe. Diatoms of Inland Waters and Comparable Habitats 1: Pl. 122, Figs. 1-5	11	9	Rich	5C2	103
11D2.10PinnulariaEifelana97L12W_CL	97.231	11.698	8-9	Pinnularia hustedtii	Krammer, K. (2000) The genus Pinnularia The Diatoms of Europe. Diatoms of Inland Waters and Comparable Habitats 1: Pg. 145; Molder (1951) Pl. 27 Fig. 3:1	12	1	Moderate	11D2	112
11A2.10PinnulariaSp.94L11.3W_CL	94.923	11.463	8-9	Pinnularia hustedtii	Krammer, K. (2000) The genus Pinnularia The Diatoms of Europe. Diatoms of Inland Waters and Comparable Habitats 1: Pg. 145; Molder (1951) Pl. 27 Fig. 3:1	12	2	Moderate	11A2	109
8B2.1PinnulariaSp.90L10W_CL	90.923	10.846	8-9	Pinnularia hustedtii	Krammer, K. (2000) The genus Pinnularia The Diatoms of Europe. Diatoms of Inland Waters and Comparable Habitats 1: Pg. 145; Molder (1951) Pl. 27 Fig. 3:1	12	3	Moderate	8B2	38
12B1.1PinnulariaSpp89L11W_CL	89.385	11.231	8-9	Pinnularia hustedtii	Krammer, K. (2000) The genus Pinnularia The Diatoms of Europe. Diatoms of Inland Waters and Comparable Habitats 1: Pg. 145; Molder (1951) Pl. 27 Fig. 3:1	12	4	Moderate	12B1	158
4B1PinnulariaSp8.0L1.0W_CL	88.525	11.639	8-9	Pinnularia hustedtii	Krammer, K. (2000) The genus Pinnularia The Diatoms of Europe. Diatoms of Inland Waters and Comparable Habitats 1: Pg. 145; Molder (1951) Pl. 27 Fig. 3:1	12	5	Rich	4B	78
12B1.6PinnulariaEiflana80L10W_CL	81.308	11.616	8-9	Pinnularia hustedtii	Krammer, K. (2000) The genus Pinnularia The Diatoms of Europe. Diatoms of Inland Waters and Comparable Habitats 1: Pg. 145; Molder (1951) Pl. 27 Fig. 3:1	12	6	Moderate	12B1	158
3D4PinnulariaSp.7.8L1.0W_CL	84.426	12.623	6-8*	Pinnularia hustedtii	Krammer, K. (2000) The genus Pinnularia The Diatoms of Europe. Diatoms of Inland Waters and Comparable Habitats 1: Pg. 145; Molder (1951) Pl. 27 Fig. 3:1	12	7	Rich	3D	56
8B1.4PinnulariaSp58L6.5W_CL	58.16	~6.491	13-14*	Pinnularia tirolensis	Krammer, K. (2000) The genus Pinnularia The Diatoms of Europe. Diatoms of Inland Waters and Comparable Habitats 1: pl. 65, figs. 2-8/11-13	12	9	Moderate	8B1	38
3D2.3PinnulariaSp.55.5L6W_CL	56.232	6.773	10-11	Pinnularia tirolensis	Krammer, K. (2000) The genus Pinnularia The Diatoms of Europe. Diatoms of Inland Waters and Comparable Habitats 1: pl. 65, figs. 2-8/11-13	12	10	Rich	3D2	56
3B1PinnulariaBacilliformis4.7L0.7W_CL	50.383	7.494	9-10	Pinnularia tirolensis	Krammer, K. (2000) The genus Pinnularia The Diatoms of Europe. Diatoms of Inland Waters and Comparable Habitats 1: pl. 65, figs. 2-8/11-13	12	11	Rich	3B	54
5B2.4PinnulariaSp.79L10.5W_CL	78.618	11.001	9-10	Pinnularia cruxarea	Krammer, K. (2000) The genus Pinnularia The Diatoms of Europe. Diatoms of Inland Waters and Comparable Habitats 1: pl. 123, figs. 1-7	12	12	Rich	5B2	102
3D3PinnulariaSp.7.6L0.8W_CL	81.475	9.672	14-14	Pinnularia spitsbergensis	Krammer, K. (2000) The genus Pinnularia The Diatoms of Europe. Diatoms of Inland Waters and Comparable Habitats 1: pl. 121a, figs. 1-9	12	13	Rich	3D	56
12B2.7PinnulariaGirdle72.8L-W_CL	73.077	-	9-10	Pinnularia aequilateralis	Patrick & Freese (1961) Alaska: Proc. Acad. Nat. Sci. Philadelphia, 112 (6): 228 Pg. 228, Pl. 3, Fig. 3	12	18	Moderate	12B2	158
4A4PinnulariaSp7.0L1.0W_CL	82.541	11.885	7-9 central/ 9-10 apices	Pinnularia aestaurii var. interrupta	Foged, N. (1981) Diatoms in Alaska Bibliotheca Phycologica, Pl. 44 Fig 3. See also: Cleve-Euler, A. (Cleve). (1934). The Diatoms of Finnish Lapland. Societas Scientiarum Fennica. Commentationes Biologicae. 4(14): 154 pp., 6 pls.page(s): p. 44; pl. 2, fig. 58	13	1	Rich	4A	77
6C2.2PinnulariaSp.78L10W_CL	79.923	10.389	8-9	Pinnularia aestaurii var. interrupta	Foged, N. (1981) Diatoms in Alaska Bibliotheca Phycologica, Pl. 44 Fig 3. See also: Cleve-Euler, A. (Cleve). (1934). The Diatoms of Finnish Lapland. Societas Scientiarum Fennica. Commentationes Biologicae. 4(14): 154 pp., 6 pls.page(s): p. 44; pl. 2, fig. 58	13	2	Rich	6C2	151
6A2.2PinnulariaSp.76L10.5W_CL	77.538	10.385	9-10	Pinnularia aestaurii var. interrupta	Foged, N. (1981) Diatoms in Alaska Bibliotheca Phycologica, Pl. 44 Fig 3. See also: Cleve-Euler, A. (Cleve). (1934). The Diatoms of Finnish Lapland. Societas Scientiarum Fennica. Commentationes Biologicae. 4(14): 154 pp., 6 pls.page(s): p. 44; pl. 2, fig. 58	13	3	Rich	6A2	149
5C2.2PinnulariaSp.73.8L9.5W_CL	74.93	9.77	9-10	Pinnularia aestaurii var. interrupta	Foged, N. (1981) Diatoms in Alaska Bibliotheca Phycologica, Pl. 44 Fig 3. See also: Cleve-Euler, A. (Cleve). (1934). The Diatoms of Finnish Lapland. Societas Scientiarum Fennica. Commentationes Biologicae. 4(14): 154 pp., 6 pls.page(s): p. 44; pl. 2, fig. 58	13	4	Rich	5C2	103
6A2.1PinnulariaSp.74L11W_CL	74.002	11.231	9-10	Pinnularia aestaurii var. interrupta	Foged, N. (1981) Diatoms in Alaska Bibliotheca Phycologica, Pl. 44 Fig 3. See also: Cleve-Euler, A. (Cleve). (1934). The Diatoms of Finnish Lapland. Societas Scientiarum Fennica. Commentationes Biologicae. 4(14): 154 pp., 6 pls.page(s): p. 44; pl. 2, fig. 58	13	5	Rich	6A2	149
11C2.4PinnulariaEifelana72L10W_CL	73.615	10.213	9-10	Pinnularia aestaurii var. interrupta	Foged, N. (1981) Diatoms in Alaska Bibliotheca Phycologica, Pl. 44 Fig 3. See also: Cleve-Euler, A. (Cleve). (1934). The Diatoms of Finnish Lapland. Societas Scientiarum Fennica. Commentationes Biologicae. 4(14): 154 pp., 6 pls.page(s): p. 44; pl. 2, fig. 58	13	6	Moderate	11C2	111
5B2.1PinnulariaSp.69.9L10.6W_CL	70.004	10.539	9-10	Pinnularia aestaurii var. interrupta	Foged, N. (1981) Diatoms in Alaska Bibliotheca Phycologica, Pl. 44 Fig 3. See also: Cleve-Euler, A. (Cleve). (1934). The Diatoms of Finnish Lapland. Societas Scientiarum Fennica. Commentationes Biologicae. 4(14): 154 pp., 6 pls.page(s): p. 44; pl. 2, fig. 58	13	7	Rich	5B2	102
12B2.28PinnulariaCruciferaGirdle70L-W_CL	70.692	-	9-10	Pinnularia aestaurii var. interrupta	Foged, N. (1981) Diatoms in Alaska Bibliotheca Phycologica, Pl. 44 Fig 3. See also: Cleve-Euler, A. (Cleve). (1934). The Diatoms of Finnish Lapland. Societas Scientiarum Fennica. Commentationes Biologicae. 4(14): 154 pp., 6 pls.page(s): p. 44; pl. 2, fig. 58	13	8	Moderate	12B2	158
12B2.26PinnulariaSp62.2L10W_CL	63.693	10.54	9-10	Pinnularia aestaurii var. interrupta	Foged, N. (1981) Diatoms in Alaska Bibliotheca Phycologica, Pl. 44 Fig 3. See also: Cleve-Euler, A. (Cleve). (1934). The Diatoms of Finnish Lapland. Societas Scientiarum Fennica. Commentationes Biologicae. 4(14): 154 pp., 6 pls.page(s): p. 44; pl. 2, fig. 58	13	9	Moderate	12B2	158
12B2.20PinnulariaEifelana61.4L10W_CL	63.231	10.618	9-10	Pinnularia aestaurii var. interrupta	Foged, N. (1981) Diatoms in Alaska Bibliotheca Phycologica, Pl. 44 Fig 3. See also: Cleve-Euler, A. (Cleve). (1934). The Diatoms of Finnish Lapland. Societas Scientiarum Fennica. Commentationes Biologicae. 4(14): 154 pp., 6 pls.page(s): p. 44; pl. 2, fig. 58	13	10	Moderate	12B2	158
12B1.9PinnulariaEiflana60L10W_CL	61.615	10.003	10-11	Pinnularia aestaurii var. interrupta	Foged, N. (1981) Diatoms in Alaska Bibliotheca Phycologica, Pl. 44 Fig 3. See also: Cleve-Euler, A. (Cleve). (1934). The Diatoms of Finnish Lapland. Societas Scientiarum Fennica. Commentationes Biologicae. 4(14): 154 pp., 6 pls.page(s): p. 44; pl. 2, fig. 58	13	11	Moderate	12B1	158
12B2.15PinnulariaSp.70.8L9W_CL	71.308	8.616	8-9	Pinnularia aequilateralis	Patrick & Freese (1961) Alaska: Proc. Acad. Nat. Sci. Philadelphia, 112 (6): 228 Pg. 228, Pl. 3, Fig. 3	13	19	Moderate	12B2	158
16A1.1PinnulariaCruxarea116L13.2W_CL	119.624	13.385	8-9	Pinnularia crucifera	Krammer, K. (2000) The genus Pinnularia The Diatoms of Europe. Diatoms of Inland Waters and Comparable Habitats 1: Pl. 122, Figs. 1-5	14	1	Poor	16A1	93
11D1.2PinnulariaCrucifera107L12W_CL	111.007	11.923	9-10	Pinnularia crucifera	Krammer, K. (2000) The genus Pinnularia The Diatoms of Europe. Diatoms of Inland Waters and Comparable Habitats 1: Pl. 122, Figs. 1-5	14	2	Moderate	11D1	112
15D1PinnulariaSp.10.7L1.2W_CL	110.231	13	9-10	Pinnularia crucifera	Krammer, K. (2000) The genus Pinnularia The Diatoms of Europe. Diatoms of Inland Waters and Comparable Habitats 1: Pl. 122, Figs. 1-5	14	3	Poor	15D	72
17B1.1PinnulariaCrucifera91L11W_CL	92.923	11.769	9-10	Pinnularia crucifera	Krammer, K. (2000) The genus Pinnularia The Diatoms of Europe. Diatoms of Inland Waters and Comparable Habitats 1: Pl. 122, Figs. 1-5	14	4	Poor	17B1	118
2B1.1PinnulariaEifelana90L10W_CL	92	10.846	8-10	Pinnularia crucifera	Krammer, K. (2000) The genus Pinnularia The Diatoms of Europe. Diatoms of Inland Waters and Comparable Habitats 1: Pl. 122, Figs. 1-5	14	5	Rich	2B1	30
16D1PinnulariaSp.8.4L1.1W_CL	86.773	11.615	9-10	Pinnularia crucifera	Krammer, K. (2000) The genus Pinnularia The Diatoms of Europe. Diatoms of Inland Waters and Comparable Habitats 1: Pl. 122, Figs. 1-5	14	6	Poor	16D	96
10C1.2PinnulariaGirdle80L_CL	81.946	-	10-11	Pinnularia crucifera	Krammer, K. (2000) The genus Pinnularia The Diatoms of Europe. Diatoms of Inland Waters and Comparable Habitats 1: Pl. 122, Figs. 1-5	14	7	Moderate	10C1	87
3A2PinnulariaBorealis4.5L1.0W_CL	48.864	11.513	4-5	Pinnularia borealis var. ?	DONA; Krammer, K. (2000) The genus Pinnularia The Diatoms of Europe. Diatoms of Inland Waters and Comparable Habitats 1: Pl. 7, Figs. 1-5	14	8	Rich	3A	53
5C3Unknown2.7L0.5Wa_CL	27.23	5.226	11-12	Pinnularia obscura	Krammer, K. (2000) The genus Pinnularia The Diatoms of Europe. Diatoms of Inland Waters and Comparable Habitats 1: pl. 13, figs. 10-21	14	9	Rich	5C	103
5C3Unknown2.7L0.5Wb_CL	27.23	5.226	11-12	Pinnularia obscura	Krammer, K. (2000) The genus Pinnularia The Diatoms of Europe. Diatoms of Inland Waters and Comparable Habitats 1: pl. 13, figs. 10-21	14	9	Rich	5C	103
11A3Unknown2.7L0.5W_CL	28.048	5.466	12-13	Pinnularia obscura	Krammer, K. (2000) The genus Pinnularia The Diatoms of Europe. Diatoms of Inland Waters and Comparable Habitats 1: pl. 13, figs. 10-21	14	10	Moderate	11A	109
11A3Unknown2.7L0.5Wb_CL	28.048	5.466	11-13	Pinnularia obscura	Krammer, K. (2000) The genus Pinnularia The Diatoms of Europe. Diatoms of Inland Waters and Comparable Habitats 1: pl. 13, figs. 10-21	14	10	Moderate	11A	109
8B1.1PinnulariaBullacostae42.5L5.5W_CL	42.73	5.881	12-13	Pinnularia subcapitata var. subrostrata	Krammer, K. (2000) The genus Pinnularia The Diatoms of Europe. Diatoms of Inland Waters and Comparable Habitats 1: pl. 90, figs. 18-23	14	11	Moderate	8B1	38
8B1Unknown3.7L0.5W_CL	37.566	5.548	12-13	Pinnularia subcapitata var. subrostrata	Krammer, K. (2000) The genus Pinnularia The Diatoms of Europe. Diatoms of Inland Waters and Comparable Habitats 1: pl. 90, figs. 18-23	14	12	Moderate	8B	38
11A5PinnulariaBullacostae3.5L0.5W_CL	36.067	5.633	12-13	Pinnularia subcapitata var. subrostrata	Krammer, K. (2000) The genus Pinnularia The Diatoms of Europe. Diatoms of Inland Waters and Comparable Habitats 1: pl. 90, figs. 18-23	14	13	Moderate	11A	109
10C2.4PinnulariaBullacostae33.7L5.2W_CL	34.227	5.717	12-13	Pinnularia subcapitata var. subrostrata	Krammer, K. (2000) The genus Pinnularia The Diatoms of Europe. Diatoms of Inland Waters and Comparable Habitats 1: pl. 90, figs. 18-23	14	14	Moderate	10C2	87
7C1.3PinnulariaBullacostae34L6W_CL	33.583	5.28	13-14	Pinnularia subcapitata var. subrostrata	Krammer, K. (2000) The genus Pinnularia The Diatoms of Europe. Diatoms of Inland Waters and Comparable Habitats 1: pl. 90, figs. 18-23	14	15	Moderate	7C1	15
5C2.3PinnulariaSp.38L4.5W_CL	38.359	4.918	10-11	Pinnularia subcapitata var. cf. elongata	Krammer, K. (2000) The genus Pinnularia The Diatoms of Europe. Diatoms of Inland Waters and Comparable Habitats 1: pl. 90, figs. 24-28	14	16	Rich	5C2	103
15A2.4PinnulariaBullacostae46L5.5W_CL	46.566	5.998*	10-11	Pinnularia cf. pulchra	Krammer, K. (2000) The genus Pinnularia The Diatoms of Europe. Diatoms of Inland Waters and Comparable Habitats 1: pl. 215, figs. 1-3	14	17	Poor	15A2	69
12B2.16PinnulariaSp.45.6L6W_CL	45.963	6.635	9-10	Pinnularia cf. pulchra	Krammer, K. (2000) The genus Pinnularia The Diatoms of Europe. Diatoms of Inland Waters and Comparable Habitats 1: pl. 215, figs. 1-3	14	18	Moderate	12B2	158
12B1.14PinnulariaBullacostae40L5W_CL	40.752	5.482*	11-12	Pinnularia cf. pulchra	Krammer, K. (2000) The genus Pinnularia The Diatoms of Europe. Diatoms of Inland Waters and Comparable Habitats 1: pl. 215, figs. 1-3	14	19	Moderate	12B1	158
7C1PinnulariaSp.3.8L0.5W_CL	44.179	6.225*	10-11	Pinnularia pulchra	Krammer, K. (2000) The genus Pinnularia The Diatoms of Europe. Diatoms of Inland Waters and Comparable Habitats 1: pl. 215, figs. 1-3	14	20	Moderate	7C	15
1D1.2PinnulariaSp40L5.5W_CL	39.797	5.538*	11-12	Pinnularia cf. pulchra	Krammer, K. (2000) The genus Pinnularia The Diatoms of Europe. Diatoms of Inland Waters and Comparable Habitats 1: pl. 215, figs. 1-3	14	21	Rich	1D1	8
11D2.9PinnulariaBullacostae38.8L6W_CL	39.318	5.841*	10-11	Pinnularia cf. pulchra	Krammer, K. (2000) The genus Pinnularia The Diatoms of Europe. Diatoms of Inland Waters and Comparable Habitats 1: pl. 215, figs. 1-3	14	22	Moderate	11D2	112
9C2.5PinnulariaBullacostae35.2L5.6W_CL	35.302	5.565*	11-12	Pinnularia cf. pulchra	Krammer, K. (2000) The genus Pinnularia The Diatoms of Europe. Diatoms of Inland Waters and Comparable Habitats 1: pl. 215, figs. 1-3	14	23	Moderate	9C2	63
8C2.3PinnulariaBullacostae34.4L5W_CL	34.781	5.168*	12-13	Pinnularia cf. pulchra	Krammer, K. (2000) The genus Pinnularia The Diatoms of Europe. Diatoms of Inland Waters and Comparable Habitats 1: pl. 215, figs. 1-3	14	24	Moderate	8C2	39
12B1.11PinnulariaBullacostae33L5W_CL	33.608	5.27*	11-12	Pinnularia cf. pulchra	Krammer, K. (2000) The genus Pinnularia The Diatoms of Europe. Diatoms of Inland Waters and Comparable Habitats 1: pl. 215, figs. 1-3	14	25	Moderate	12B1	158
11D13.2L0.5W_CL	32.782	5.237	12-13	Pinnularia pulchra	Krammer, K. (2000) The genus Pinnularia The Diatoms of Europe. Diatoms of Inland Waters and Comparable Habitats 1: pl. 215, figs. 1-3	14	26	Moderate	11D	112
12B2.17PinnulariaSp.31.8L5.2W_CL	32.099	5.35*	12-13	Pinnularia cf. pulchra	Krammer, K. (2000) The genus Pinnularia The Diatoms of Europe. Diatoms of Inland Waters and Comparable Habitats 1: pl. 215, figs. 1-4	14	27	Moderate	12B2	158
8B2.4PinnulariaBullacostae29.3L5.5W_CL	30.273*	5.278*	12-13	Pinnularia cf. pulchra	Krammer, K. (2000) The genus Pinnularia The Diatoms of Europe. Diatoms of Inland Waters and Comparable Habitats 1: pl. 215, figs. 1-3	14	28	Moderate	8B2	38
1A2.1PinnulariaBullacostaeTestPic_CL	32.812	6.193	11-12	Pinnularia subcapitata	Krammer, K. (2000) The genus Pinnularia The Diatoms of Europe. Diatoms of Inland Waters and Comparable Habitats 1: pl. 88, figs. 49-56	14	29	Rich	1A2	5
13A1.4PinnulariaBullacostae32L5.5W_CL	31.658	6.053	10-11	Pinnularia subcapitata	Krammer, K. (2000) The genus Pinnularia The Diatoms of Europe. Diatoms of Inland Waters and Comparable Habitats 1: pl. 88, figs. 49-56	14	30	Poor	13A1	21
12B1.12PinnulariaBullacostae31L5W_CL	31.148	5.873	11-12	Pinnularia subcapitata	Krammer, K. (2000) The genus Pinnularia The Diatoms of Europe. Diatoms of Inland Waters and Comparable Habitats 1: pl. 88, figs. 49-56	14	31	Moderate	12B1	158
10D2.4PinnulariaSp.33L5W_CL	33.127	5.363	12-13	Pinnularia submicrostauron	Krammer, K. (2000) The genus Pinnularia The Diatoms of Europe. Diatoms of Inland Waters and Comparable Habitats 1: pl. 59, figs. 17-24	14	32	Moderate	10D2	88
2C2PinnularaSp11.2mic_CL	123.967	14.797	7-8	Pinnularia viridiformis var. minor	Krammer, K. (2000) The genus Pinnularia The Diatoms of Europe. Diatoms of Inland Waters and Comparable Habitats 1: pl. 161, figs. 1-4, pl. 162, figs. 1-4, pl. 164, figs. 1-4, pl. 165, figs. 1-6, pl. 166, figs. 1-4	15	1	Rich	2C	31
6C2.3PinnulariaSp.101L13W_CL	102.769	13.615	7-9	Pinnularia viridiformis var. minor	Krammer, K. (2000) The genus Pinnularia The Diatoms of Europe. Diatoms of Inland Waters and Comparable Habitats 1: pl. 161, figs. 1-4, pl. 162, figs. 1-4, pl. 164, figs. 1-4, pl. 165, figs. 1-6, pl. 166, figs. 1-4	15	2	Rich	6C2	151
6C2.4PinnulariaSp.101L13W_CL	102.769	13.615	7-9	Pinnularia viridiformis var. minor	Krammer, K. (2000) The genus Pinnularia The Diatoms of Europe. Diatoms of Inland Waters and Comparable Habitats 1: pl. 161, figs. 1-4, pl. 162, figs. 1-4, pl. 164, figs. 1-4, pl. 165, figs. 1-6, pl. 166, figs. 1-4	15	2	Rich	6C2	151
2B1.2PinnulariaIslandica100L12W_CL	100.769	~12.308*	8-9	Pinnularia viridiformis var. minor	Krammer, K. (2000) The genus Pinnularia The Diatoms of Europe. Diatoms of Inland Waters and Comparable Habitats 1: pl. 161, figs. 1-4, pl. 162, figs. 1-4, pl. 164, figs. 1-4, pl. 165, figs. 1-6, pl. 166, figs. 1-4	15	3	Rich	2B1	30
6B1.1PinnulariaStreptoraphe93.5L13W_CL	94.002	13.001*	8-9	Pinnularia viridiformis var. minor	Krammer, K. (2000) The genus Pinnularia The Diatoms of Europe. Diatoms of Inland Waters and Comparable Habitats 1: pl. 161, figs. 1-4, pl. 162, figs. 1-4, pl. 164, figs. 1-4, pl. 165, figs. 1-6, pl. 166, figs. 1-4	15	4	Rich	6B1	150
12C1.4PinnulariaSpp89.5L12W_CL	90.538	12.541*	8-9	Pinnularia viridiformis var. minor	Krammer, K. (2000) The genus Pinnularia The Diatoms of Europe. Diatoms of Inland Waters and Comparable Habitats 1: pl. 161, figs. 1-4, pl. 162, figs. 1-4, pl. 164, figs. 1-4, pl. 165, figs. 1-6, pl. 166, figs. 1-4	15	5	Moderate	12C1	159
11D1.5PinnulariaSpp74.5L12W_CL	76.016	11.769*	7-8	Pinnularia viridiformis var. minor	Krammer, K. (2000) The genus Pinnularia The Diatoms of Europe. Diatoms of Inland Waters and Comparable Habitats 1: pl. 161, figs. 1-4, pl. 162, figs. 1-4, pl. 164, figs. 1-4, pl. 165, figs. 1-6, pl. 166, figs. 1-4	15	6	Moderate	11D1	112
6C2.7PinnulariaSp.68L11.5W_CL	68.547	11.385*	8-9	Pinnularia viridiformis var. minor	Krammer, K. (2000) The genus Pinnularia The Diatoms of Europe. Diatoms of Inland Waters and Comparable Habitats 1: pl. 161, figs. 1-4, pl. 162, figs. 1-4, pl. 164, figs. 1-4, pl. 165, figs. 1-6, pl. 166, figs. 1-4	15	7	Rich	6C2	151
12B2.36PinnulariaSp.87L13W_CL	87.615	13.232	6-7	Pinnularia ilkaschoenfelderae	Krammer, K. (2000) The genus Pinnularia The Diatoms of Europe. Diatoms of Inland Waters and Comparable Habitats 1: pl. 204, figs. 2-6	15	8	Moderate	12B2	158
5D2.5PinnulariaSp.55.2L7.2W_CL	55.616	6.846	9-10	Pinnularia ivaloensis	Krammer, K. (2000) The genus Pinnularia The Diatoms of Europe. Diatoms of Inland Waters and Comparable Habitats 1: pl. 121, figs. 2-6	15	9	Rich	5D2	104
6D2.5PinnulariaSp.50L7W_CL	50.173	6.769	10-12	Pinnularia ivaloensis	Krammer, K. (2000) The genus Pinnularia The Diatoms of Europe. Diatoms of Inland Waters and Comparable Habitats 1: pl. 121, figs. 2-6	15	10	Rich	6D2	152
1C2.9PinnulariaSp45L6.5W_CL	46.868	6.648	9-10	Pinnularia ivaloensis	Krammer, K. (2000) The genus Pinnularia The Diatoms of Europe. Diatoms of Inland Waters and Comparable Habitats 1: pl. 121, figs. 2-6	15	11	Rich	1C2	7
7B1PinnulariaSp3.1L0.5W_CL	35.756*	5.995*	11-12*	Pinnularia cf. schimanskii	Krammer, K. (2000) The genus Pinnularia The Diatoms of Europe. Diatoms of Inland Waters and Comparable Habitats 1: pl. 9, figs. 10-13	15	12	Moderate	7B	14
8A2.PinnulariaSp.28.5L5W_CL	29.012	5.497	12-13*	Pinnularia cf. schimanskii	Krammer, K. (2000) The genus Pinnularia The Diatoms of Europe. Diatoms of Inland Waters and Comparable Habitats 1: pl. 9, figs. 10-13	15	13	Moderate	8A2	37
9C1.1PinnulariaSp23L5W_CL	23.339*	5.24	14-15*	Pinnularia cf. schimanskii	Krammer, K. (2000) The genus Pinnularia The Diatoms of Europe. Diatoms of Inland Waters and Comparable Habitats 1: pl. 9, figs. 10-13	15	14	Moderate	9C1	63
10C2.1PinnulariaBullacostae34.1L5.2W_CL	35.574	5.248	12-13	Pinnularia sinistra	Freshwater Benthic Diatoms of Central Europe, Cantonati, Kelly, L-B (2017) pg. 489, pl. 75, figs 28-32	15	15	Moderate	10C2	87
8A1PinnulariaSp.3.2L0.5W_CL	32.577	5.423	13-13	Pinnularia subcapitata var. subrostrata	Krammer, K. (2000) The genus Pinnularia The Diatoms of Europe. Diatoms of Inland Waters and Comparable Habitats 1: pl. 90, figs. 18-23	15	16	Moderate	8A	37
12C1.1StauroneisHeinii155L30W_CL	157.64	30.297	13-16	Stauroneis heinii	DONA & Bahls, L. (2010) Stauroneis in the Northern Rockies	16	1	Moderate	12C1	159
11A1StauroneisSp.14.2L2.5Wb_CL	141.243	26.308	18-20	Stauroneis superkuelbsii	DONA; Bahls, L. (2010) Stauroneis in the Northern Rockies: Volume 4. The Montana Diatom Collection, Helena, 172 pp.	16	2	Moderate	11A	109
11C1.3StauroneisGracilis127L24.5W_CL	124.077	24.847	17-17	Stauroneis indianopsis	Bahls, L. (2010) Stauroneis in the Northern Rockies	16	3	Moderate	11C1	111
13D1.2StauroneisCircumborealis120L26W_CL	118.769	27	16-17	Stauroneis sonyae	DONA & Bahls, L. (2010) Stauroneis in the Northern Rockies	16	4	Poor	13D1	24
12B2.29StauroneisAngustilancea104L16W_CL	106.617	16.769	18-19	Stauroneis subborealis	DONA & Bahls, L. (2010) Stauroneis in the Northern Rockies	16	5	Moderate	12B2	158
12B2.1StauroneisSp20L6W_CL	20.144	6.07	17-18	Stauroneis borrichii f. subcapitata	KLB Bacillariophyceae 1986 Part 1 Pl. 90 Fig 10-12; The Genus Stauroneis in the Arctic and (Sub)-Antarctic Regions Volume 51 of Bibliotheca Diatomologica, Bart Van de Vijver, Louis Beyens, Horst Lange-Bertalot Pl. 62 Fig 1-7	16	6	Moderate	12B2	158
12B2.2StauroneisSp20L6W_CL	20.144	6.07	17-18	Stauroneis borrichii f. subcapitata	KLB Bacillariophyceae 1986 Part 1 Pl. 90 Fig 10-12; The Genus Stauroneis in the Arctic and (Sub)-Antarctic Regions Volume 51 of Bibliotheca Diatomologica, Bart Van de Vijver, Louis Beyens, Horst Lange-Bertalot Pl. 62 Fig 1-7	16	6	Moderate	12B2	158
11B2.2StauroneisSubborealis74L13W_CL	73.203	~13.117?	19-20	Stauroneis sp. 1 RMP	IMAGE NOT VOUCHER QUALITY - REMOVE	16	7	Moderate	11B2	110
4C1.7NitzschiaDissipata38L5W_CL	38.387	5.397	9 fibulae	Nitzschia dissipata	DONA	17	1	Rich	4C1	79
4C1.11NitzschiaDissipata35L5.3W_CL	34.916	5.202	8 fibulae	Nitzschia dissipata	DONA	17	2	Rich	4C1	79
4C4Unknown3mic_CL	32.876	girdle	Fibulae 8-10	Nitzschia dissipata	DONA	17	3	Rich	4C	79
4C3Unknown2.9mic_CL	30.7	5.387	Fibulae 8-10	Nitzschia dissipata	DONA	17	4	Rich	4C	79
4C7BacillariaSp1.8mic_CL	20.243	4.517	Fibulae 8-10	Nitzschia dissipata	DONA	17	5	Rich	4C	79
4C1Unknown4mic_CL	42.083	5.311	14-15	Tryblionella apiculata	DONA	17	6	Rich	4C	79
4C10NitzchiaSp2.0L0.3W_CL	22.376*	3.858	Fibulae 11-12 Striae 20-21*	Nitzschia alpina	DONA	17	7	Rich	4C	79
11A2.12NitzschiaAlpina26L4W_CL	26.81	5.175*	16-17 striae 10 fibulae	Nitzschia amphibia	DONA	17	7	Moderate	11A2	109
9A2.3NitzschiaAcidoclinata27L2W_CL	27.627	2.376	28-30s 13-14 fibulae	Nitzschia palea	DONA	17	9	Moderate	9A2	61
5D2.1NitzschiaPalea27L2.3W_CL	27.541	2.756	12 fibulae	Nitzschia palea	DONA	17	10	Rich	5D2	104
3C1.2NitzschiaPaleacea25L3W_CL	25.307	3.66*	12 fibulae	Nitzschia palea	DONA	17	11	Rich	3C1	55
11A1.3NitzschiaPaleacea22L2.7W_CL	22.444	2.708	14-15	Nitzschia palea	DONA	17	12	Moderate	11A1	109
13B1.3NitzschiaPaleacea21L2W_CL	21.924	1.994	10 fibulae	Nitzschia palea	DONA	17	13	Poor	13B1	22
4C1.2NitzschiaSp11L2W_CL	10.996	2.361	not visible	Nitzschia cf. lacuum	Freshwater Benthic Diatoms of Central Europe, Cantonati, Kelly, L-B (2017) pg. 448-449, pl. 110 fig. 22-27	17	14	Rich	4C1	79
13D1.5NitzschiaSoratensisMaybe8L3W_CL	8.396	2.995	12 fibulae	Nitzschia soratensis	DONA	17	15	Poor	13D1	24
11A2.16NitzschiaSoratensis7.5L2.7W_CL	7.835	2.737	not visible 14 fibulae	Nitzschia inconspicua	Freshwater Benthic Diatoms of Central Europe, Cantonati, Kelly, L-B (2017) pg. 447-448, pl. 114 fig. 31-34	17	16	Moderate	11A2	109
11D1.1NitzschiaSoratensis6L2.5W_CL	~6.912	2.659	~8 costae	Nitzschia inconspicua	Freshwater Benthic Diatoms of Central Europe, Cantonati, Kelly, L-B (2017) pg. 447-448, pl. 114 fig. 31-34	17	17	Moderate	11D1	112
1D2.2NitzschiaColumbiana75L3W_CL	74.077	3.538	9 fibulae	Nitzschia cf. columbiana	DONA	17	18	Rich	1D2	8
7C2.10NitzschiaPaleacea59L2W_CL	58.157	2.693	11 fibulae	Nitzschia paleacea	DONA	17	19	Moderate	7C2	15
7C2.1NitzschiaSp.52L1.8W_CL	51.851	1.771	11 fibulae	Nitzschia paleacea	DONA	17	20	Moderate	7C2	15
1B1.2NitzchiaSpp.5.2L0.2W_CL	48.016	3.02	Fibulae 13-14	Nitzschia paleacea	DONA	17	21	Rich	1B	6
12B1.3NitzschiaInnominata40L2.5W_CL	40.983	2.882	13 fibulae	Nitzschia paleacea	DONA	17	22	Moderate	12B1	158
5B2.7HantzschiaSp.211L10W_CL	215.569	10.158	17-18	Hantzschia spectabilis	KLB Bacillariophyceae 1991 2. Teil / Part 2 Pl. 91 Fig 1-4	18	1	Rich	5B2	102
6B2.1HantzschiaAmphyoxis212L9.6W_CL	211.481	9.538*	16-17*	Hantzschia spectabilis	KLB Bacillariophyceae 1991 2. Teil / Part 2 Pl. 91 Fig 1-4	18	2	Rich	6B2	150
6B1HantzschiaOrNitzchia18.8L1.0W_CL	196.404	10.77	15-16*	Hantzschia spectabilis	KLB Bacillariophyceae 1991 2. Teil / Part 2 Pl. 91 Fig 1-4	18	3	Rich	6B	150
2B1HantzschiaAmphioxys9.6L0.8Wa_CL	105.882	8.467	Striae 17-18	Hantzschia vivacior	Lange-Bert., (1993) Biblioth. Diatomol. pl. 104: figs 1-3.	18	4	Rich	2B	30
2B1HantzschiaAmphioxys9.6L0.8Wb_CL	105.882	8.467	Fibulae 6-7	Hantzschia vivacior	Lange-Bert., (1993) Biblioth. Diatomol. pl. 104: figs 1-3.	18	4	Rich	2B	30
3A2.1HantzschiaAmphioxys69L6.7W_CL	70.232	7.463	18-20	Hantzchia calcifuga	Freshwater Benthic Diatoms of Central Europe, Cantonati, Kelly, L-B (2017) pg. 339, pl. 104 fig. 11	18	5	Rich	3A2	53
5B2.3HantzschiaiaSp.69L7W_CL	69.497*	7.308	24-25	Hantzschia bardii	Lange-Bertalot, H. (2003). Diatoms of Sardinia. Rare and 76 new species in rock pools and other ephemeral waters. Iconographia diatomologica, 12, 438. Plate 101, Figs. 5-13	18	6	Rich	5B2	102
2A14NitzchiaSp.5.0L0.9Wa_CL	54.752	10.029	Striae18-19	Hantzschia sp. 1 RMP		18	7	Rich	2A	29
2A14NitzchiaSp.5.0L0.9Wb_CL	54.752	10.029	Fibulae 4-6	Hantzschia sp. 1 RMP		18	7	Rich	2A	29
5B1.1HantzschiaAmphioxys206L10W_CL	213.308*	9.538*	17-18	Hantzschia elongata	KLB Bacillariophyceae 1991 2. Teil / Part 2 Pl. 89 Fig 1-2A	18	8	Rich	5B1	102
13A1.10EunotiaParalleladubia114L10.5W_CL	117.886	11.077	13-14	Eunotia pseudoparallela	Lange-Bertalot et al (2011) Diatoms of Europe: Vol 6, Eunotia, Plate 202, Figs 1-9; Cleve-Euler 1934	19	1	Poor	13A1	21
13C1.5EunotiaParalelladubia115L10W_CL	115.742	11.077	14-15	Eunotia pseudoparallela	Lange-Bertalot et al (2011) Diatoms of Europe: Vol 6, Eunotia, Plate 202, Figs 1-9; Cleve-Euler 1934	19	2	Poor	13C1	23
13A1.2EunotiaParalleladubia100L8W_CL	101.647	8.778	13-14	Eunotia pseudoparallela	Lange-Bertalot et al (2011) Diatoms of Europe: Vol 6, Eunotia, Plate 202, Figs 1-9; Cleve-Euler 1934	19	3	Poor	13A1	21
14A1.1EunotiaParalleladubia102L9W_CL	98.96	9.308	14-15	Eunotia pseudoparallela	Lange-Bertalot et al (2011) Diatoms of Europe: Vol 6, Eunotia, Plate 202, Figs 1-9; Cleve-Euler 1934	19	4	Poor	14A1	45
16B1EunotiaParalleladubia9.2L1.2W_CL	90.769	11.462	12-15	Eunotia pseudoparallela	Lange-Bertalot et al (2011) Diatoms of Europe: Vol 6, Eunotia, Plate 202, Figs 1-9; Cleve-Euler 1934	19	5	Poor	16B	94
13A1.6EunotiaParalleladubia90L9.5W_CL	91.637	9.77	14-15	Eunotia pseudoparallela	Lange-Bertalot et al (2011) Diatoms of Europe: Vol 6, Eunotia, Plate 202, Figs 1-9; Cleve-Euler 1934	19	6	Poor	13A1	21
13A1.9EunotiaParalleladubia85L10W_CL	85.165	9.313	13-14	Eunotia pseudoparallela	Lange-Bertalot et al (2011) Diatoms of Europe: Vol 6, Eunotia, Plate 202, Figs 1-9; Cleve-Euler 1934	19	7	Poor	13A1	21
13A1.1EunotiaParalleladubia84L10W_CL	83.709	11.317	13-14	Eunotia pseudoparallela	Lange-Bertalot et al (2011) Diatoms of Europe: Vol 6, Eunotia, Plate 202, Figs 1-9; Cleve-Euler 1934	19	8	Poor	13A1	21
13A1.3EunotiaParalleladubia84L10W_CL	82.614	10.77	13-15	Eunotia pseudoparallela	Lange-Bertalot et al (2011) Diatoms of Europe: Vol 6, Eunotia, Plate 202, Figs 1-9; Cleve-Euler 1934	19	9	Poor	13A1	21
13D1.4EunotiaParalleladubia-L-W_CL	77.477	9.697	14-15	Eunotia pseudoparallela	Lange-Bertalot et al (2011) Diatoms of Europe: Vol 6, Eunotia, Plate 202, Figs 1-9; Cleve-Euler 1934	19	10	Poor	13D1	24
8A1.1EunotiaParalleladubia72L10W_CL	72.231	10.078	13-14	Eunotia pseudoparallela	Lange-Bertalot et al (2011) Diatoms of Europe: Vol 6, Eunotia, Plate 202, Figs 1-9; Cleve-Euler 1934	19	11	Moderate	8A1	37
13D1.9EunotiaParalleladubia70L10W_CL	70.235	10.154	13-14	Eunotia pseudoparallela	Lange-Bertalot et al (2011) Diatoms of Europe: Vol 6, Eunotia, Plate 202, Figs 1-9	19	12	Poor	13D1	24
13C4EunotiaParalleladubia6.2L1.0W_CL	64.925	9.978	12-15	Eunotia pseudoparallela	Lange-Bertalot et al (2011) Diatoms of Europe: Vol 6, Eunotia, Plate 202, Figs 1-9; Cleve-Euler 1934	19	13	Poor	13C	23
15D1.3EunotiaLunaris247.5L3.8W_CL	246.701	4.359	12-13	Eunotia flexuosa	Lange-Bertalot et al (2011) Diatoms of Europe: Vol 6, Eunotia, Plate 1, Figs 1-12, Pl 2, Figs 9-14, Pl 5, Figs 1-3	20	1	Poor	15D1	72
11D2.2EunotiaSp.236L4W_CL	232.846	4.462	12-13	Eunotia flexuosa	Lange-Bertalot et al (2011) Diatoms of Europe: Vol 6, Eunotia, Plate 1, Figs 1-12, Pl 2, Figs 9-14, Pl 5, Figs 1-3	20	2	Moderate	11D2	112
15B2.2EunotiaFlexuosa225L4.5W_CL	224.077	4.385	10-11	Eunotia flexuosa	Lange-Bertalot et al (2011) Diatoms of Europe: Vol 6, Eunotia, Plate 1, Figs 1-12, Pl 2, Figs 9-14, Pl 5, Figs 1-3	20	3	Poor	15B2	70
14D2Eunotia(long-straight2)b24.3L0.35W_CL	165.503	3.847	12-13	Eunotia flexuosa	Lange-Bertalot et al (2011) Diatoms of Europe: Vol 6, Eunotia, Plate 1, Figs 1-12, Pl 2, Figs 9-14, Pl 5, Figs 1-3	20	4	Poor	14D	48
14A2.4EunotiaPseudoflexuosa160L4W_CL	160.231	4.231	12-13	Eunotia flexuosa	Lange-Bertalot et al (2011) Diatoms of Europe: Vol 6, Eunotia, Plate 1, Figs 1-12, Pl 2, Figs 9-14, Pl 5, Figs 1-3	20	5	Poor	14A2	45
13D2.5EunotiaFlexuosa148L4W_CL	147.615	4.154	12-14	Eunotia flexuosa	Lange-Bertalot et al (2011) Diatoms of Europe: Vol 6, Eunotia, Plate 1, Figs 1-12, Pl 2, Figs 9-14, Pl 5, Figs 1-3	20	6	Poor	13D2	24
11B1.2EunotiaNaegelii110L3.5W_CL	114.556	3.923	13-14	Eunotia pseudoflexuosa	Lange-Bertalot et al (2011) Diatoms of Europe: Vol 6, Eunotia, Plate 17, Figs 1-9, Pl 18, Figs 1-7	20	7	Moderate	11B1	110
9C2.3EunotiaSp.97.6L4.2W_CL	97.923	4.616	14-15	Eunotia pseudoflexuosa	Lange-Bertalot et al (2011) Diatoms of Europe: Vol 6, Eunotia, Plate 17, Figs 1-9, Pl 18, Figs 1-7	20	9	Moderate	9C2	63
2C1.EunotiaSp106L5W_CL	107.462*	5.615	13-14	Eunotia valida	Lange-Bertalot et al (2011) Diatoms of Europe: Vol 6, Eunotia, Plate 212, Figs 1-15, Pl 213, Figs 1-16	20	10	Rich	2C1	31
9B2.1EunotiaSp.109L5.4W_CL	113.384	5.77	13-14	Eunotia pseudoflexuosa	Lange-Bertalot et al (2011) Diatoms of Europe: Vol 6, Eunotia, Plate 17, Figs 1-9, Pl 18, Figs 1-7	20	10	Moderate	9B2	62
12B1.13EunotiaSpp70L5W_CL	70.02	5.847	13-14	Eunotia valida	Lange-Bertalot et al (2011) Diatoms of Europe: Vol 6, Eunotia, Plate 212, Figs 1-15, Pl 213, Figs 1-16	20	11	Moderate	12B1	158
18A2.1EunotiaPanda67.4L3W_CL	68.463	3.231*	21-22	Eunotia cf. mucophila	DONA; Lange-Bertalot et al (2011) Diatoms of Europe: Vol 6, Eunotia, Plate 23, Figs 1-34, Pl 24, Figs 1-8	20	12	Poor	18A2	165
14B2EunotiaSpeciesComparisonB_CL	59.315	3.232*	22-23	Eunotia cf. mucophila	DONA; Lange-Bertalot et al (2011) Diatoms of Europe: Vol 6, Eunotia, Plate 23, Figs 1-34, Pl 24, Figs 1-8	20	13	Poor	14B	46
15B1.2EunotiaMucophila46.5L2.3W_CL	47.125	2.559	20-22	Eunotia mucophila	DONA; Lange-Bertalot et al (2011) Diatoms of Europe: Vol 6, Eunotia, Plate 23, Figs 1-34, Pl 24, Figs 1-8	20	14	Poor	15B1	70
18A1.2EunotiaPaludosa42L3W_CL	42.004	3.086	18-18	Eunotia mucophila	DONA; Lange-Bertalot et al (2011) Diatoms of Europe: Vol 6, Eunotia, Plate 23, Figs 1-34, Pl 24, Figs 1-8	20	15	Poor	18A1	165
15D2.5EunotiaPaludosa38L2.8W_CL	38.276	2.68	20-21	Eunotia mucophila	DONA; Lange-Bertalot et al (2011) Diatoms of Europe: Vol 6, Eunotia, Plate 23, Figs 1-34, Pl 24, Figs 1-8	20	16	Poor	15D2	72
15B1.1EunotiaPaludosa33L2W_CL	33.385	2.696	20-21	Eunotia mucophila	DONA; Lange-Bertalot et al (2011) Diatoms of Europe: Vol 6, Eunotia, Plate 23, Figs 1-34, Pl 24, Figs 1-8	20	17	Poor	15B1	70
15D1.4EunotiaMucophila31L2.5W_CL	31.579	2.864	19-21	Eunotia mucophila	DONA; Lange-Bertalot et al (2011) Diatoms of Europe: Vol 6, Eunotia, Plate 23, Figs 1-34, Pl 24, Figs 1-8	20	18	Poor	15D1	72
18A1EunotiaSp.2.3L0.2W_CL	23.862	2.868	19-20	Eunotia mucophila	DONA; Lange-Bertalot et al (2011) Diatoms of Europe: Vol 6, Eunotia, Plate 23, Figs 1-34, Pl 24, Figs 1-8	20	19	Poor	18A	165
18A1.1EunotiaMucophila22L2.3W_CL	22.638	2.818	21-22	Eunotia mucophila	DONA; Lange-Bertalot et al (2011) Diatoms of Europe: Vol 6, Eunotia, Plate 23, Figs 1-34, Pl 24, Figs 1-8	20	20	Poor	18A1	165
16A2.7EunotiaMucophila18L2.3W_CL	18.075	2.784	21-22	Eunotia mucophila	DONA; Lange-Bertalot et al (2011) Diatoms of Europe: Vol 6, Eunotia, Plate 23, Figs 1-34, Pl 24, Figs 1-8	20	21	Poor	16A2	93
10D2.7EunotiaMucophila15.6L3W_CL	16.098	2.938	21-22	Eunotia mucophila	DONA; Lange-Bertalot et al (2011) Diatoms of Europe: Vol 6, Eunotia, Plate 23, Figs 1-34, Pl 24, Figs 1-8	20	22	Moderate	10D2	88
15B2.7EunotiaLunaria222L4.7W_CL	219.157	4.218	17-18	Eunotia julma	Lange-Bertalot et al (2011) Diatoms of Europe: Vol 6, Eunotia, Plate 7, Figs 1-10	21	1	Poor	15B2	70
14D2.1EunotiaLunaris197L4W_CL	196.23	4.693	15-16	Eunotia julma	Lange-Bertalot et al (2011) Diatoms of Europe: Vol 6, Eunotia, Plate 7, Figs 1-10	21	2	Poor	14D2	48
9D2.11EunotiaSp.124L4W_CL	127.616	4.234	16-17	Eunotia julma	Lange-Bertalot et al (2011) Diatoms of Europe: Vol 6, Eunotia, Plate 7, Figs 1-10	21	3	Moderate	9D2	64
9D2.2EunotiaSp.126L3.5W_CL	126.539	3.849	16-17	Eunotia julma	Lange-Bertalot et al (2011) Diatoms of Europe: Vol 6, Eunotia, Plate 7, Figs 1-10	21	4	Moderate	9D2	64
13C2.1EunotiaLunaris122L4W_CL	124	3.923	17-18	Eunotia julma	Lange-Bertalot et al (2011) Diatoms of Europe: Vol 6, Eunotia, Plate 7, Figs 1-10	21	5	Poor	13C2	23
9C2.7EunotiaSp.101L4.5W_CL	101.692	5.001	13-14	Eunotia julma	Lange-Bertalot et al (2011) Diatoms of Europe: Vol 6, Eunotia, Plate 7, Figs 1-10	21	6	Moderate	9C2	63
8D2.1EunotiaLongStraight92L4W_CL	93.077	4.308	16-18	Eunotia julma	Lange-Bertalot et al (2011) Diatoms of Europe: Vol 6, Eunotia, Plate 7, Figs 1-10	21	7	Moderate	8D2	40
4A2EunotiaSp19.0L0.4W_CL	154.124	5.082	12-13	Eunotia ambivalens	K. Krammer H. Lange-Bertalot Eunotia Pg. 49-51, Pl.13; Freshwater Benthic Diatoms of Central Europe pg. 231, pl. 18	21	8	Rich	4A	77
2A10EunoCurvata11mic_CL	122.337	4.768	13-14	Eunotia ambivalens	K. Krammer H. Lange-Bertalot Eunotia Pg. 49-51, Pl.13; Freshwater Benthic Diatoms of Central Europe pg. 231, pl. 18	21	9	Rich	2A	29
3C1.1EunotiaLong-straight110L4W_CL	110.846	4.923	15-16 near poles	Eunotia ambivalens	K. Krammer H. Lange-Bertalot Eunotia Pg. 49-51, Pl.13; Freshwater Benthic Diatoms of Central Europe pg. 231, pl. 18	21	10	Rich	3C1	55
15B3Eunotia(long-straight)b14.7L0.3W_CL	155.769	4.462	15-16	Eunotia cf. julma	Lange-Bertalot et al (2011) Diatoms of Europe: Vol 6, Eunotia, Plate 7, Figs 1-10	21	11	Poor	15B	70
15D1.6EunotiaRhomboidea22.5L-W_CL	23.383	-	18-20	Eunotia cf. ursamaioris girdle	Lange-Bertalot et al (2011) Diatoms of Europe: Vol 6, Eunotia, Plate 152, Figs 1-49, Pl 153, Figs 1-6	21	12	Poor	15D1	72
14C2.6EunotiaArculus37L4.8W_CL	39.186	4.827	15-16	Eunotia ursamaioris	Lange-Bertalot et al (2011) Diatoms of Europe: Vol 6, Eunotia, Plate 152, Figs 1-49, Pl 153, Figs 1-6	21	13	Poor	14C2	47
13C1EunotiaSp3.2L0.35W_CL	33.966	4.269	13-14	Eunotia ursamaioris	Lange-Bertalot et al (2011) Diatoms of Europe: Vol 6, Eunotia, Plate 152, Figs 1-49, Pl 153, Figs 1-6	21	14	Poor	13C	23
18B1.1EunotiaRostellata29L4W_CL	29.57	4.692	17-18*	Eunotia ursamaioris	Lange-Bertalot et al (2011) Diatoms of Europe: Vol 6, Eunotia, Plate 152, Figs 1-49, Pl 153, Figs 1-6	21	15	Poor	18B1	166
13A2.2EunotiaEnischna28.7L5.2W_CL	29.215	5.332	15-16	Eunotia ursamaioris	Lange-Bertalot et al (2011) Diatoms of Europe: Vol 6, Eunotia, Plate 152, Figs 1-49, Pl 153, Figs 1-6	21	16	Poor	13A2	21
15B1.6EunotiaSp29L4.4W_CL	28.322	4.625	13-14	Eunotia ursamaioris	Lange-Bertalot et al (2011) Diatoms of Europe: Vol 6, Eunotia, Plate 152, Figs 1-49, Pl 153, Figs 1-6	21	17	Poor	15B1	70
18D1.11EunotiaRostelata27.5L4.5W_CL	27.986	5.018	15-16	Eunotia ursamaioris	Lange-Bertalot et al (2011) Diatoms of Europe: Vol 6, Eunotia, Plate 152, Figs 1-49, Pl 153, Figs 1-6	21	18	Poor	18D1	168
15B1EunotiaSp.2.6L0.4W_CL	27.554	5.045	15-15	Eunotia ursamaioris	Lange-Bertalot et al (2011) Diatoms of Europe: Vol 6, Eunotia, Plate 152, Figs 1-49, Pl 153, Figs 1-6	21	19	Poor	15B	70
16C1EunotiaSp.2.7L0.5W_CL	26.752	5.58	15-16	Eunotia ursamaioris	Lange-Bertalot et al (2011) Diatoms of Europe: Vol 6, Eunotia, Plate 152, Figs 1-49, Pl 153, Figs 1-6	21	20	Poor	16C	95
16A1.2EnotiaSp.26L4.5W_CL	25.131	4.949	16-16	Eunotia ursamaioris	Lange-Bertalot et al (2011) Diatoms of Europe: Vol 6, Eunotia, Plate 152, Figs 1-49, Pl 153, Figs 1-6	21	21	Poor	16A1	93
16A2.4EunotiaArculus23.6L5.2W_CL	24.789	5.316	14-15	Eunotia ursamaioris	Lange-Bertalot et al (2011) Diatoms of Europe: Vol 6, Eunotia, Plate 152, Figs 1-49, Pl 153, Figs 1-6	21	22	Poor	16A2	93
18D2.4EunotiaArculus15.5L5.4W_CL	15.957	5.551	14-16	Eunotia ursamaioris	Lange-Bertalot et al (2011) Diatoms of Europe: Vol 6, Eunotia, Plate 152, Figs 1-49, Pl 153, Figs 1-6	21	23	Poor	18D2	168
14C2.3EunotiaNaegelii123L3W_CL	123.155	3.077	18-19	Eunotia naegelii	DONA	22	1	Poor	14C2	47
13B1.5EunotiaNaegelii122L2.5W_CL	121.774	2.769	17-18	Eunotia naegelii	DONA	22	2	Poor	13B1	22
15C2EunotiaNaegelii11.2L2.5W_CL	117.875	3.001	15-17	Eunotia naegelii	DONA	22	3	Poor	15C	71
18D1.4EunotiaNaegelii110L2.5W_CL	114	2.923	17-18	Eunotia naegelii	DONA	22	4	Poor	18D1	168
18D1.6EunotiaNaegelii102L2.5W_CL	103.858	3	19-20	Eunotia naegelii	DONA	22	5	Poor	18D1	168
8B2.3EunotiaFlexuosa98.3L3.3W_CL	99.77*	3.596*	19-20	Eunotia subcapitata	Kulikovskiy, M., et al (2010). Eunotia (Bacillariophyta) in the Holarctic: new species from the Russian Arctic. Polish Botanical Journal, 55(1), 93-107.	22	6	Moderate	8B2	38
5B2EunotiaSp.9.5L0.3W_CL	98.86	3.437	18-18	Eunotia subcapitata	Kulikovskiy, M., et al (2010). Eunotia (Bacillariophyta) in the Holarctic: new species from the Russian Arctic. Polish Botanical Journal, 55(1), 93-107.	22	7	Rich	5B	102
13C2EunotiaSp.9.5L0.3W_CL	97.255*	3.116	15-16*	Eunotia subcapitata	Kulikovskiy, M., et al (2010). Eunotia (Bacillariophyta) in the Holarctic: new species from the Russian Arctic. Polish Botanical Journal, 55(1), 93-107	22	8	Poor	13C	23
5C2.4EunotiaFlexousa85.6L3.3W_CL	86.043	3.304	19-20	Eunotia subcapitata	Kulikovskiy, M., et al (2010). Eunotia (Bacillariophyta) in the Holarctic: new species from the Russian Arctic. Polish Botanical Journal, 55(1), 93-107.	22	9	Rich	5C2	103
1B16EunotiaSp9.0L0.3W_CL	90.082*	3.607*	18-20	Eunotia subcapitata	Kulikovskiy, M., et al (2010). Eunotia (Bacillariophyta) in the Holarctic: new species from the Russian Arctic. Polish Botanical Journal, 55(1), 93-107.	22	10	Rich	1B	6
5B1EunotiaSp3.3L0.5W_CL	34.78	5.187	15-16	Eunotia scandiorussica	Lange-Bertalot et al (2011) Diatoms of Europe: Vol 6, Eunotia, Plate 154, Figs 1-28	22	11	Rich	5B	102
3D2.4EunotiaRushforthii30L4.5W_CL	31.157	4.644	15-16	Eunotia scandiorussica	Lange-Bertalot et al (2011) Diatoms of Europe: Vol 6, Eunotia, Plate 154, Figs 1-28	22	12	Rich	3D2	56
18D1.8EunotiaSudetica30L6W_CL	30.057	5.943	16-17	Eunotia scandiorussica	Lange-Bertalot et al (2011) Diatoms of Europe: Vol 6, Eunotia, Plate 154, Figs 1-28	22	13	Poor	18D1	168
13B1.4EunotiaBoreotenuisMaybe28.5L5.5W_CL	28.608	5.709	15-16	Eunotia scandiorussica	Lange-Bertalot et al (2011) Diatoms of Europe: Vol 6, Eunotia, Plate 154, Figs 1-28	22	14	Poor	13B1	22
3D1.2EunotiaRushforthii24L5W_CL	25.586	4.578*	15-16	Eunotia scandiorussica	Lange-Bertalot et al (2011) Diatoms of Europe: Vol 6, Eunotia, Plate 154, Figs 1-28	22	15	Rich	3D1	56
4C9EunotiaSp3.5mic_CL	27.127	5.731	14-16	Eunotia scandiorussica	Lange-Bertalot et al (2011) Diatoms of Europe: Vol 6, Eunotia, Plate 154, Figs 1-28	22	16	Rich	4C	79
14C2.7EunotiaBoreotenuis24L5W_CL	24.258	5.775	14-15	Eunotia scandiorussica	Lange-Bertalot et al (2011) Diatoms of Europe: Vol 6, Eunotia, Plate 154, Figs 1-28	22	17	Poor	14C2	47
8C2.8EunotiaBoreotenuis20L5W_CL	20.124	5.122	18-19	Eunotia scandiorussica	Lange-Bertalot et al (2011) Diatoms of Europe: Vol 6, Eunotia, Plate 154, Figs 1-28	22	18	Moderate	8C2	39
8D2.3EunotiaBoreotenuis19L4.5W_CL	19.833*	4.67*	16-17	Eunotia scandiorussica	Lange-Bertalot et al (2011) Diatoms of Europe: Vol 6, Eunotia, Plate 154, Figs 1-28	22	19	Moderate	8D2	40
15B2.9EunotiaBoreotenuis19L5W_CL	19.158*	5.539	14-15	Eunotia scandiorussica	Lange-Bertalot et al (2011) Diatoms of Europe: Vol 6, Eunotia, Plate 154, Figs 1-28	22	20	Poor	15B2	70
11D2.5EunotiaBoreotenuis19L5W_CL	19.2	4.922	17-18	Eunotia scandiorussica	Lange-Bertalot et al (2011) Diatoms of Europe: Vol 6, Eunotia, Plate 154, Figs 1-28	22	21	Moderate	11D2	112
5B2.8EunotiaBoreotenuis18.4L5.3W_CL	19.04	5.175	16-17	Eunotia scandiorussica	Lange-Bertalot et al (2011) Diatoms of Europe: Vol 6, Eunotia, Plate 154, Figs 1-28	22	22	Rich	5B2	102
4C6EunotiaSp1_CL	19.899*	5.207	13-16	Eunotia scandiorussica	Lange-Bertalot et al (2011) Diatoms of Europe: Vol 6, Eunotia, Plate 154, Figs 1-28	22	23	Rich	4C	79
9D2.7EunotiaBoreotenuis16L4W_CL	15.897	4.607	16-17	Eunotia scandiorussica	Lange-Bertalot et al (2011) Diatoms of Europe: Vol 6, Eunotia, Plate 154, Figs 1-28	22	24	Moderate	9D2	64
8D2.2EunotiaBoreotenuis14L5W_CL	15.089*	5.751	14-16	Eunotia scandiorussica	Lange-Bertalot et al (2011) Diatoms of Europe: Vol 6, Eunotia, Plate 154, Figs 1-28	22	25	Moderate	8D2	40
11B2.6EunotiaBoreotenuis13L4.5W_CL	12.941*	4.808	18-19	Eunotia scandiorussica	Lange-Bertalot et al (2011) Diatoms of Europe: Vol 6, Eunotia, Plate 154, Figs 1-28	22	26	Moderate	11B2	110
4D1.1EunotiaBoreotenuis8L5W_CL	9.014*	5.085	17-18	Eunotia scandiorussica	Lange-Bertalot et al (2011) Diatoms of Europe: Vol 6, Eunotia, Plate 154, Figs 1-28	22	27	Rich	4D1	80
1B17EunotiaHorstii2.5L0.3W_CL	25.566	3.757	18-19	Eunotia cf. bertrandii	Lange-Bertalot et al (2011) Diatoms of Europe: Vol 6, Eunotia, Plate 131, Figs 14-17 only	22	28	Rich	1B	6
17D1.2EunotiaRushforthii23L3.5W_CL	22.525	3.511	17-18	Eunotia cf. bertrandii	Lange-Bertalot et al (2011) Diatoms of Europe: Vol 6, Eunotia, Plate 131, Figs 14-17 only	22	29	Poor	17D1	120
15B1.4EunotiaEnischna21L3W_CL	22.209	3.108	19-20	Eunotia cf. bertrandii	Lange-Bertalot et al (2011) Diatoms of Europe: Vol 6, Eunotia, Plate 131, Figs 14-17 only	22	30	Poor	15B1	70
1B13Eunotia2micro_CL	22.463	2.979	18-19	Eunotia cf. bertrandii	Lange-Bertalot et al (2011) Diatoms of Europe: Vol 6, Eunotia, Plate 131, Figs 14-17 only	22	31	Rich	1B	6
13C1.4EunotiaRushforthii19.5L3W_CL	20.264	3.493	18-19	Eunotia cf. bertrandii	Lange-Bertalot et al (2011) Diatoms of Europe: Vol 6, Eunotia, Plate 131, Figs 14-17 only	22	32	Poor	13C1	23
16A2.1EunotiaTenella18L3.3W_CL	18.178	3.601	18-19	Eunotia cf. bertrandii	Lange-Bertalot et al (2011) Diatoms of Europe: Vol 6, Eunotia, Plate 131, Figs 14-17 only	22	33	Poor	16A2	93
7A1.1EunotiaRushforthii17L3W_CL	17.516	3.298	17-18	Eunotia cf. bertrandii	Lange-Bertalot et al (2011) Diatoms of Europe: Vol 6, Eunotia, Plate 131, Figs 14-17 only	22	34	Moderate	7A1	13
15B1.3EunotiaTenella17L3.3W_CL	17.437	3.42	18-20	Eunotia cf. bertrandii	Lange-Bertalot et al (2011) Diatoms of Europe: Vol 6, Eunotia, Plate 131, Figs 14-17 only	22	35	Poor	15B1	70
8C2.1EunotiaRushforthii14.5L3.5W_CL	15.83	3.387	18-19	Eunotia cf. bertrandii	Lange-Bertalot et al (2011) Diatoms of Europe: Vol 6, Eunotia, Plate 131, Figs 14-17 only	22	36	Moderate	8C2	39
18D1.7EunotiaHorstii34L3W_CL	34.367	3.235	18-18	Eunotia pseudogroenlandica	Lange-Bertalot et al (2011) Diatoms of Europe: Vol 6, Eunotia, Plate 132, Figs 1-67, Pl 133, figs 1-11; Freshwater Benthic Diatoms of Central Europe, Cantonati, Kelly, L-B (2017) pg. 252, pl. 19, figs 19-23	22	37	Poor	18D1	168
17D1.1EunotiaHorstii37L3W_CL	27.521	3.231	16-17	Eunotia pseudogroenlandica	Lange-Bertalot et al (2011) Diatoms of Europe: Vol 6, Eunotia, Plate 132, Figs 1-67, Pl 133, figs 1-11; Freshwater Benthic Diatoms of Central Europe, Cantonati, Kelly, L-B (2017) pg. 252, pl. 19, figs 19-23	22	38	Poor	17D1	120
15D1.5EunotiaHostii26.3L3.1W_CL	27.083	2.927	18-18	Eunotia pseudogroenlandica	Lange-Bertalot et al (2011) Diatoms of Europe: Vol 6, Eunotia, Plate 132, Figs 1-67, Pl 133, figs 1-11; Freshwater Benthic Diatoms of Central Europe, Cantonati, Kelly, L-B (2017) pg. 252, pl. 19, figs 19-23	22	39	Poor	15D1	72
15D2.4EunotiaHorstii25.2L3.3W_CL	26.443	3.319	17-18	Eunotia pseudogroenlandica	Lange-Bertalot et al (2011) Diatoms of Europe: Vol 6, Eunotia, Plate 132, Figs 1-67, Pl 133, figs 1-11; Freshwater Benthic Diatoms of Central Europe, Cantonati, Kelly, L-B (2017) pg. 252, pl. 19, figs 19-23	22	40	Poor	15D2	72
16A2.5EunotiaHorstii23.5L3.3W_CL	24.716	3.315	17-18	Eunotia pseudogroenlandica	Lange-Bertalot et al (2011) Diatoms of Europe: Vol 6, Eunotia, Plate 132, Figs 1-67, Pl 133, figs 1-11; Freshwater Benthic Diatoms of Central Europe, Cantonati, Kelly, L-B (2017) pg. 252, pl. 19, figs 19-23	22	41	Poor	16A2	93
16A2.10EunotiaTenella20L3.2W_CL	20.698	3.162	18-18	Eunotia pseudogroenlandica	Lange-Bertalot et al (2011) Diatoms of Europe: Vol 6, Eunotia, Plate 132, Figs 1-67, Pl 133, figs 1-11; Freshwater Benthic Diatoms of Central Europe, Cantonati, Kelly, L-B (2017) pg. 252, pl. 19, figs 19-23	22	42	Poor	16A2	93
16C2EunotiaTrinacria1.9L0.2W_CL	19.795	2.895	18-18	Eunotia pseudogroenlandica	Lange-Bertalot et al (2011) Diatoms of Europe: Vol 6, Eunotia, Plate 132, Figs 1-67, Pl 133, figs 1-11; Freshwater Benthic Diatoms of Central Europe, Cantonati, Kelly, L-B (2017) pg. 252, pl. 19, figs 19-23	22	43	Poor	16C	95
17D2.1EunotiaRhomboidea17L2.8W_CL	17.545	3.102	16-18	Eunotia pseudogroenlandica	Lange-Bertalot et al (2011) Diatoms of Europe: Vol 6, Eunotia, Plate 132, Figs 1-67, Pl 133, figs 1-11; Freshwater Benthic Diatoms of Central Europe, Cantonati, Kelly, L-B (2017) pg. 252, pl. 19, figs 19-23	22	44	Poor	17D2	120
8D2.6EunotiaPaludosa30.6L3.3W_CL	31.271	3.209	17-18	Eunotia cf. leptopaludosa	Lange-Bertalot et al (2011) Diatoms of Europe: Vol 6, Eunotia, Plate 149, Figs 8-19	22	45	Moderate	8D2	40
5C1.1EunotiaSp26L3W_CL	26.241	3.009	14-16	Eunotia cf. leptopaludosa	Lange-Bertalot et al (2011) Diatoms of Europe: Vol 6, Eunotia, Plate 149, Figs 8-19	22	46	Rich	5C1	103
5D2.6EunotiaSp.24.1L3W_CL	24.808	2.923	19-20	Eunotia cf. leptopaludosa	Lange-Bertalot et al (2011) Diatoms of Europe: Vol 6, Eunotia, Plate 149, Figs 8-19	22	47	Rich	5D2	104
12B2.11EunotiaGirdle64.5L-W_CL	65.624	-	11-12	Eunotia praerupta	Lange-Bertalot et al (2011) Diatoms of Europe: Vol 6, Eunotia, Plate 191, Figs 1-13; Freshwater Benthic Diatoms of Central Europe, Cantonati, Kelly, L-B (2017) pg. 251, pl. 14, fig 20	23	1	Moderate	12B2	158
13B1.1EunotiaPraerupta56L14W_CL	56.315	14.846	6-9	Eunotia praerupta	Lange-Bertalot et al (2011) Diatoms of Europe: Vol 6, Eunotia, Plate 191, Figs 1-13; Freshwater Benthic Diatoms of Central Europe, Cantonati, Kelly, L-B (2017) pg. 251, pl. 14, fig 20	23	2	Poor	13B1	22
12A2.2EunotiaPraerupta55.5L14.1W_CL	56.408	14.772	7-9	Eunotia praerupta	Lange-Bertalot et al (2011) Diatoms of Europe: Vol 6, Eunotia, Plate 191, Figs 1-13	23	3	Moderate	12A2	157
12A2.1EunotiaPraerupta55.5L14.1W_CL	56.408	14.772	7-9	Eunotia praerupta	Lange-Bertalot et al (2011) Diatoms of Europe: Vol 6, Eunotia, Plate 191, Figs 1-13; Freshwater Benthic Diatoms of Central Europe, Cantonati, Kelly, L-B (2017) pg. 251, pl. 14, fig 20	23	4	Moderate	12A2	157
13D1.1EunotiaPraerupta41.5L14W_CL	42.73	14.815	8-9	Eunotia praerupta	Lange-Bertalot et al (2011) Diatoms of Europe: Vol 6, Eunotia, Plate 191, Figs 1-13; Freshwater Benthic Diatoms of Central Europe, Cantonati, Kelly, L-B (2017) pg. 251, pl. 14, fig 20	23	5	Poor	13D1	24
12B2.34EunotiaPraerupta42L13W_CL	42.509	13.633	6-8	Eunotia praerupta	Lange-Bertalot et al (2011) Diatoms of Europe: Vol 6, Eunotia, Plate 191, Figs 1-13; Freshwater Benthic Diatoms of Central Europe, Cantonati, Kelly, L-B (2017) pg. 251, pl. 14, fig 20	23	6	Moderate	12B2	158
13C1.6EunotiaPraerupta37.2L14W_CL	37.402	14.896	8-9	Eunotia praerupta	Lange-Bertalot et al (2011) Diatoms of Europe: Vol 6, Eunotia, Plate 191, Figs 1-13; Freshwater Benthic Diatoms of Central Europe, Cantonati, Kelly, L-B (2017) pg. 251, pl. 14, fig 20	23	7	Poor	13C1	23
3D2.1EunotiaRichbuttensis40.5L9W_CL	40.723	9.44	11-14	Eunotia dorofeyukae	Lange-Bertalot et al (2011) Diatoms of Europe: Vol 6, Eunotia, Plate 151, Figs 12-14; Pl 60, Figs 14-16	23	8	Rich	3D2	56
15C1.1EunotiaSp17L5.6W_CL	17.827	5.645	16-18	Eunotia sp. 1 RMP Teratology?		23	9	Poor	15C1	71
12A1EunotiaPraerupta5.7L1.5W_CL	58.389	16.082	7-10	Eunotia praerupta var. inflata	Lange-Bertalot et al (2011) Diatoms of Europe: Vol 6, Eunotia, Plate 191, Figs 1-13; Freshwater Benthic Diatoms of Central Europe, Cantonati, Kelly, L-B (2017) pg. 251, pl. 14, fig 20	23	10	Moderate	12A	157
15D2.2EunotiaPraerupta40L15W_CL	40.505	15.514	8-9	Eunotia praerupta var. inflata	Lange-Bertalot et al (2011) Diatoms of Europe: Vol 6, Eunotia, Plate 191, Figs 1-13; Freshwater Benthic Diatoms of Central Europe, Cantonati, Kelly, L-B (2017) pg. 251, pl. 14, fig 20	23	11	Poor	15D2	72
15D2.1EunotiaPraerupta40L15W_CL	40.505	15.514	8-9	Eunotia praerupta var. inflata	Lange-Bertalot et al (2011) Diatoms of Europe: Vol 6, Eunotia, Plate 191, Figs 1-13; Freshwater Benthic Diatoms of Central Europe, Cantonati, Kelly, L-B (2017) pg. 251, pl. 14, fig 20	23	12	Poor	15D2	72
13D1.3EunotiaParalleladubiaGirldleMaybe40L-W_CL	40.115	-	11-12	Eunotia praerupta var. inflata	Lange-Bertalot et al (2011) Diatoms of Europe: Vol 6, Eunotia, Plate 191, Figs 1-13; Freshwater Benthic Diatoms of Central Europe, Cantonati, Kelly, L-B (2017) pg. 251, pl. 14, fig 20	23	13	Poor	13D1	24
12B1.10EunotiaPraerupta32L13.2W_CL	32.155	13.794	8-9	Eunotia praerupta var. inflata	Lange-Bertalot et al (2011) Diatoms of Europe: Vol 6, Eunotia, Plate 191, Figs 1-13; Freshwater Benthic Diatoms of Central Europe, Cantonati, Kelly, L-B (2017) pg. 251, pl. 14, fig 20	23	14	Moderate	12B1	158
12B2.33EunotiaPraerupta29L9.4W_CL	29.62	9.777	9-12	Eunotia curtagrunowii	Lange-Bertalot et al (2011) Diatoms of Europe: Vol 6, Eunotia, Plate 195, Figs 1-29; Freshwater Benthic Diatoms of Central Europe, Cantonati, Kelly, L-B (2017) pg. 235, pl. 14, fig 9-13	23	15	Moderate	12B2	158
3A1.3EunotiaPraerupta24L9.5W_CL	24.522	9.307	10-11	Eunotia curtagrunowii	Lange-Bertalot et al (2011) Diatoms of Europe: Vol 6, Eunotia, Plate 195, Figs 1-29; Freshwater Benthic Diatoms of Central Europe, Cantonati, Kelly, L-B (2017) pg. 235, pl. 14, fig 9-13	23	16	Rich	3A1	53
5B2.2EunotiaSp.23.2L8W_CL	24.081	7.819	9-11	Eunotia curtagrunowii	Lange-Bertalot et al (2011) Diatoms of Europe: Vol 6, Eunotia, Plate 195, Figs 1-29; Freshwater Benthic Diatoms of Central Europe, Cantonati, Kelly, L-B (2017) pg. 235, pl. 14, fig 9-13	23	17	Rich	5B2	102
9C2.1EunotiaPraerupta22.3L7.8W_CL	22.732	7.425	9-10	Eunotia curtagrunowii	Lange-Bertalot et al (2011) Diatoms of Europe: Vol 6, Eunotia, Plate 195, Figs 1-29; Freshwater Benthic Diatoms of Central Europe, Cantonati, Kelly, L-B (2017) pg. 235, pl. 14, fig 9-13	23	18	Moderate	9C2	63
12C1.3EunotiaPraerupta20L7.5W_CL	19.673	8.013	8-9	Eunotia curtagrunowii	Lange-Bertalot et al (2011) Diatoms of Europe: Vol 6, Eunotia, Plate 195, Figs 1-29; Freshwater Benthic Diatoms of Central Europe, Cantonati, Kelly, L-B (2017) pg. 235, pl. 14, fig 9-13	23	19	Moderate	12C1	159
12B1.8EunotiaPraerupta19.4L6.9W_CL	19.977	6.954	11-12	Eunotia curtagrunowii	Lange-Bertalot et al (2011) Diatoms of Europe: Vol 6, Eunotia, Plate 195, Figs 1-29; Freshwater Benthic Diatoms of Central Europe, Cantonati, Kelly, L-B (2017) pg. 235, pl. 14, fig 9-13	23	20	Moderate	12B1	158
5B4EunotiaMetamonodon5.0L1.0W_CL	52.85	10.769	10-12	Eunotia arcus	Lange-Bertalot et al (2011) Diatoms of Europe: Vol 6, Eunotia, Plate 183, Figs 1-17, Pl. 184, figs 1-22	23	21	Rich	5B	102
6D2.4EunotiaPraerupta27L9W_CL	27.508	9.435	10-11	Eunotia arcus	Lange-Bertalot et al (2011) Diatoms of Europe: Vol 6, Eunotia, Plate 183, Figs 1-17, Pl. 184, figs 1-22	23	22	Rich	6D2	152
12B1EunotiaSuperbidens6.2L1.5W_CL	69.462	14.692	10-11	Eunotia superbidens	DONA; Lange-Bertalot et al (2011) Diatoms of Europe: Vol 6, Eunotia, Plate 81, Figs 1-10	23	23	Moderate	12B	158
3C2EunotiaSuperbidens7.2L1.2W_CL	76.586	13.925	9-10 central/ 13-14 apices	Eunotia bidens	DONA; Lange-Bertalot et al (2011) Diatoms of Europe: Vol 6, Eunotia, Plate 80, Figs 1-14; Freshwater Benthic Diatoms of Central Europe, Cantonati, Kelly, L-B (2017) pg. 233, pl. 15, figs 1-5	23	24	Rich	3C	55
13D1.8EunotiaSp24.2L7.2W_CL	24.325	6.82*	13-14	Eunotia septentrionalis	Lange-Bertalot et al (2011) Diatoms of Europe: Vol 6, Eunotia, Plate 151, Figs 1-9	23	25	Poor	13D1	24
13D2.1EunotiaExigua23L6.3W_CL	23.774	6.579	13-14	Eunotia septentrionalis	Lange-Bertalot et al (2011) Diatoms of Europe: Vol 6, Eunotia, Plate 151, Figs 1-9	23	26	Poor	13D2	24
13C1.2EunotiaNaegelii108L3W_CL	108.626	4.001	15-17	Eunotia juettnerae	Lange-Bertalot et al (2011) Diatoms of Europe: Vol 6, Eunotia, Plate 26, Figs 1-17, Pl 27, Figs 1-6	24	1	Poor	13C1	23
14B1EunotiaPandaMaybe5.4L0.2W_CL	58.77	2.462*	not visible	Eunotia juettnerae	Lange-Bertalot et al (2011) Diatoms of Europe: Vol 6, Eunotia, Plate 26, Figs 1-17, Pl 27, Figs 1-6	24	2	Poor	14B	46
14B2EunotiaSpeciesComparisonA_CL	52.474	2.462*	18-20	Eunotia juettnerae	Lange-Bertalot et al (2011) Diatoms of Europe: Vol 6, Eunotia, Plate 26, Figs 1-17, Pl 27, Figs 1-6	24	3	Poor	14B	46
15C1EunotiaPanda7.7L3.0W_CL	81.078	4	14-16	Eunotia panda	DONA; Veselá, J. and Johansen, J.R. (2014) Three new Eunotia (Bacillariophyta) species from Acadia National Park, Maine, U.S.A. Phytotaxa 175(4): 181-200	24	4	Poor	15C	71
14A2.3EunotiaPanda53.3L4W_CL	53.616	4.003	16-17	Eunotia panda	DONA; Veselá, J. and Johansen, J.R. (2014) Three new Eunotia (Bacillariophyta) species from Acadia National Park, Maine, U.S.A. Phytotaxa 175(4): 181-200	24	5	Poor	14A2	45
8A2.3EunotiaPanda37.8L3.7W_CL	38.728	3.844	17-17	Eunotia panda	DONA; Veselá, J. and Johansen, J.R. (2014) Three new Eunotia (Bacillariophyta) species from Acadia National Park, Maine, U.S.A. Phytotaxa 175(4): 181-200	24	6	Moderate	8A2	37
11D2.6EunotiaBilunaris74L4W_CL	74.079	3.847	15-16	Eunotia bilunaris	DONA; Lange-Bertalot et al (2011) Diatoms of Europe: Vol 6, Eunotia, Plate 30, Figs 1-27, Pl 31, Figs 1-4, Pl 32, figs 1-16, Pl 33, figs 1-7	24	7	Moderate	11D2	112
3A1.2EunotiaSp62L4.5W_CL	64.077	4.308	15-16	Eunotia bilunaris	DONA; Lange-Bertalot et al (2011) Diatoms of Europe: Vol 6, Eunotia, Plate 30, Figs 1-27, Pl 31, Figs 1-4, Pl 32, figs 1-16, Pl 33, figs 1-7	24	8	Rich	3A1	53
7C2.7EunotiaSp.58L3W_CL	57.772	3.616	18-19	Eunotia bilunaris	DONA; Lange-Bertalot et al (2011) Diatoms of Europe: Vol 6, Eunotia, Plate 30, Figs 1-27, Pl 31, Figs 1-4, Pl 32, figs 1-16, Pl 33, figs 1-7	24	9	Moderate	7C2	15
10C1.3EunotiaCharliereimeri38L4.5W_CL	39.706	3.985	16-16	Eunotia bilunaris	DONA; Lange-Bertalot et al (2011) Diatoms of Europe: Vol 6, Eunotia, Plate 30, Figs 1-27, Pl 31, Figs 1-4, Pl 32, figs 1-16, Pl 33, figs 1-7	24	11	Moderate	10C1	87
5B3EunotiaMucophila5.2L0.2W_CL	55.77*	3.847*	17-18	Eunotia cf. ferefalcata	Lange-Bertalot et al (2011) Diatoms of Europe: Vol 6, Eunotia, Plate 139, Figs 40-52	24	12	Rich	5B	102
15D2.3EunotiaSp.36L3W_CL	35.868	3.73*	17-18	Eunotia ferefalcata	Lange-Bertalot et al (2011) Diatoms of Europe: Vol 6, Eunotia, Plate 139, Figs 40-52	24	13	Poor	15D2	72
2A8TabEunotia3.1mic_CL	34.956	3.825	16-16	Eunotia bilunaris	DONA; Lange-Bertalot et al (2011) Diatoms of Europe: Vol 6, Eunotia, Plate 30, Figs 1-27, Pl 31, Figs 1-4, Pl 32, figs 1-16, Pl 33, figs 1-7	24	14	Rich	2A	29
9D2.10EunotiaSp.29.5L3.7W_CL	29.987	4.004	19-21*	Eunotia cf. ferefalcata	Lange-Bertalot et al (2011) Diatoms of Europe: Vol 6, Eunotia, Plate 139, Figs 40-52	24	14	Moderate	9D2	64
16A1EunotiaRushforthii2.5L3.0W_CL	27.037	4.269*	18-20*	Eunotia cf. ferefalcata	Lange-Bertalot et al (2011) Diatoms of Europe: Vol 6, Eunotia, Plate 139, Figs 40-52	24	15	Poor	16A	93
18D2.7EunotiaRushforthii20L3W_CL	20.73	3.64*	17-18	Eunotia ferefalcata	Lange-Bertalot et al (2011) Diatoms of Europe: Vol 6, Eunotia, Plate 139, Figs 40-52	24	16	Poor	18D2	168
1C2.5EunotiaSp47L3.5W_CL	46.882	4.468	13-14	Eunotia cf. glacialispinosa	Cantonati, M. & Lange-Bertalot, H (2010). Diatom biodiversity of springs in the Berchtesgaden National Park (north-eastern Alps, Germany), with the ecological and morphological characterization of two species new to science. Diatom Research 25(2): Pg. 269-272, Figs 68-71	24	17	Rich	1C2	7
4C1.10EunotiaGirdleView_CL	46.609	-	13-14	Eunotia cf. glacialispinosa	Cantonati, M. & Lange-Bertalot, H (2010). Diatom biodiversity of springs in the Berchtesgaden National Park (north-eastern Alps, Germany), with the ecological and morphological characterization of two species new to science. Diatom Research 25(2): Pg. 269-272, Figs 68-71	24	18	Rich	4C1	79
4D2.3EunotiaSp.42L4.5W_CL	43.948	4.583	12-13	Eunotia cf. glacialispinosa	Cantonati, M. & Lange-Bertalot, H (2010). Diatom biodiversity of springs in the Berchtesgaden National Park (north-eastern Alps, Germany), with the ecological and morphological characterization of two species new to science. Diatom Research 25(2): Pg. 269-272, Figs 68-71	24	19	Rich	4D2	80
12C2.4EunotiaPaludosa50L4.5W_CL	50.231	5.154*	11-12	Eunotia cf. groenlandica	Lange-Bertalot et al (2011) Diatoms of Europe: Vol 6, Eunotia, Plate 137, Figs 1-48, Pl 138, Figs 1-20	24	20	Moderate	12C2	159
4D2.4UnknownSp.37L5W_CL	36.427*	5.368*	16-17	Eunotia cf. silesioscandica	Lange-Bertalot et al (2011) Diatoms of Europe: Vol 6, Eunotia, Plate 139, Figs 1-13	24	21	Rich	4D2	80
11C2.3EunotiaSp.34L4W_CL	33.748	4.924	16-17	Eunotia cf. scandiorussica	Lange-Bertalot et al (2011) Diatoms of Europe: Vol 6, Eunotia, Plate 154, Figs 1-28	24	22	Moderate	11C2	111
7D4EunotiaCharliereimeri5.4L0.6W_CL	67.206	7.064	13-14	Eunotia sp. 2 RMP		24	26	Moderate	7D	16
15B1.7EunotiaArcusEhrVarUncinata60L4.8W_CL	60.091*	5.231	17-18	Eunotia neocompacta	Freshwater Benthic Diatoms of Central Europe pg. 248, pl. 17; Lange-Bertalot et al (2011) Diatoms of Europe: Vol 6, Eunotia, Plate 122, Figs 1-22	25	1	Poor	15B1	70
14C2.11EunotiaSp50L5.5W_CL	51	4.924	17-18	Eunotia neocompacta	Freshwater Benthic Diatoms of Central Europe pg. 248, pl. 17; Lange-Bertalot et al (2011) Diatoms of Europe: Vol 6, Eunotia, Plate 122, Figs 1-22	25	2	Poor	14C2	47
15B2.5EunotiaCataractarum39L4W_CL	39.45	4.494	17-17	Eunotia neocompacta	Freshwater Benthic Diatoms of Central Europe pg. 248, pl. 17; Lange-Bertalot et al (2011) Diatoms of Europe: Vol 6, Eunotia, Plate 122, Figs 1-22	25	3	Poor	15B2	70
13C3EunotiaSp.3.7L0.4W_CL	38.119	4.632	17-18	Eunotia neocompacta	Freshwater Benthic Diatoms of Central Europe pg. 248, pl. 17; Lange-Bertalot et al (2011) Diatoms of Europe: Vol 6, Eunotia, Plate 122, Figs 1-22	25	4	Poor	13C	23
15A1EunotiaSp.3.5L0.45W_CL	36.457	4.883	17-17	Eunotia neocompacta	Freshwater Benthic Diatoms of Central Europe pg. 248, pl. 17; Lange-Bertalot et al (2011) Diatoms of Europe: Vol 6, Eunotia, Plate 122, Figs 1-22	25	5	Poor	15A	69
12B2.6EunotiaCataractarum35L4W_CL	35.04	4.627	17-18	Eunotia neocompacta	Freshwater Benthic Diatoms of Central Europe pg. 248, pl. 17; Lange-Bertalot et al (2011) Diatoms of Europe: Vol 6, Eunotia, Plate 122, Figs 1-22	25	6	Moderate	12B2	158
11A2.24EunotiaCataractarum34L3.9W_CL	34.14	3.949	17-18	Eunotia neocompacta	Freshwater Benthic Diatoms of Central Europe pg. 248, pl. 17; Lange-Bertalot et al (2011) Diatoms of Europe: Vol 6, Eunotia, Plate 122, Figs 1-22	25	7	Moderate	11A2	109
7D1.2EunotiaDenticulata33L4.5W_CL	32.941	4.948	18-18	Eunotia neocompacta	Freshwater Benthic Diatoms of Central Europe pg. 248, pl. 17; Lange-Bertalot et al (2011) Diatoms of Europe: Vol 6, Eunotia, Plate 122, Figs 1-22	25	8	Moderate	7D1	16
9A2.6EunotiaCataractarum32L3.5W_CL	32.24	3.767	18-18	Eunotia neocompacta	Freshwater Benthic Diatoms of Central Europe pg. 248, pl. 17; Lange-Bertalot et al (2011) Diatoms of Europe: Vol 6, Eunotia, Plate 122, Figs 1-22	25	9	Moderate	9A2	61
11A4EunotiaSp3.1L0.4W_CL	31.32	4.047	17-18	Eunotia neocompacta	Freshwater Benthic Diatoms of Central Europe pg. 248, pl. 17; Lange-Bertalot et al (2011) Diatoms of Europe: Vol 6, Eunotia, Plate 122, Figs 1-22	25	10	Moderate	11A	109
10D2.5EunotiaCataractarum28.9L4.3W_CL	29.108	4.339	18-18	Eunotia neocompacta	Freshwater Benthic Diatoms of Central Europe pg. 248, pl. 17; Lange-Bertalot et al (2011) Diatoms of Europe: Vol 6, Eunotia, Plate 122, Figs 1-22	25	11	Moderate	10D2	88
15B1.5EunotiaCataractarum25L4W_CL	26.038	4.325	17-17	Eunotia neocompacta	Freshwater Benthic Diatoms of Central Europe pg. 248, pl. 17; Lange-Bertalot et al (2011) Diatoms of Europe: Vol 6, Eunotia, Plate 122, Figs 1-22	25	12	Poor	15B1	70
14B1.1EunotiaCataractarum20L3W_CL	20.378	4.114	17-18	Eunotia neocompacta	Freshwater Benthic Diatoms of Central Europe pg. 248, pl. 17; Lange-Bertalot et al (2011) Diatoms of Europe: Vol 6, Eunotia, Plate 122, Figs 1-22	25	13	Poor	14B1	46
13A1.5EunotiaCataractarum30L4.3W_CL	30.806	4.657	17-17	Eunotia neocompacta var. vixcompacta	Lange-Bertalot et al (2011) Diatoms of Europe: Vol 6, Eunotia, Plate 123, Figs 1-35	25	14	Poor	13A1	21
10A2.8EunotiaCataractarum26L4W_CL	25.787	4.162	18-18	Eunotia neocompacta var. vixcompacta	Lange-Bertalot et al (2011) Diatoms of Europe: Vol 6, Eunotia, Plate 123, Figs 1-35	25	15	Moderate	10A2	85
15B2.8EunotiaCataractarum23L4.5W_CL	23.645	4.719	17-18	Eunotia neocompacta var. vixcompacta	Lange-Bertalot et al (2011) Diatoms of Europe: Vol 6, Eunotia, Plate 123, Figs 1-35	25	16	Poor	15B2	70
10D1.7EunotiaCataractarum21.5L4.1W_CL	22.565	3.867	18-18	Eunotia neocompacta var. vixcompacta	Lange-Bertalot et al (2011) Diatoms of Europe: Vol 6, Eunotia, Plate 123, Figs 1-35	25	17	Moderate	10D1	88
13B1.2EunotiaSp41L5W_CL	40.492	4.972*	19-20	Eunotia superpaludosa	Lange-Bertalot et al (2011) Diatoms of Europe: Vol 6, Eunotia, Plate 147, Figs 48-58, Pl 148 figs 1-23, Pl 149 figs 1-7	25	18	Poor	13B1	22
8C2.4EunotiaSp.50L5W_CL	50.31	6.001	14-16	Eunotia sedina	Lange-Bertalot et al (2011) Diatoms of Europe: Vol 6, Eunotia, Plate 47, Figs 1-17	25	19	Moderate	8C2	39
12B1.15EunotiaSpp48.5L6.9W_CL	49.398	6.602	12-13	Eunotia sedina	Lange-Bertalot et al (2011) Diatoms of Europe: Vol 6, Eunotia, Plate 47, Figs 1-17	25	20	Moderate	12B1	158
9B2.2EunotiaExsecta49L7W_CL	48.766	7.164	13-14	Eunotia sedina	Lange-Bertalot et al (2011) Diatoms of Europe: Vol 6, Eunotia, Plate 47, Figs 1-17	25	21	Moderate	9B2	62
8A2.4EunotiaIncisa42L5.5W_CL	42.285	5.367	14-16	Eunotia sedina	Lange-Bertalot et al (2011) Diatoms of Europe: Vol 6, Eunotia, Plate 47, Figs 1-17	25	22	Moderate	8A2	37
9A1.1EunotiaIncisa36L6W_CL	39.644	6.057	10-11	Eunotia sedina	Lange-Bertalot et al (2011) Diatoms of Europe: Vol 6, Eunotia, Plate 47, Figs 1-17	25	23	Moderate	9A1	61
8C2.9EunotiaIncisa36.5L5.4W_CL	36.824	5.641	13-13	Eunotia sedina	Lange-Bertalot et al (2011) Diatoms of Europe: Vol 6, Eunotia, Plate 47, Figs 1-17	25	24	Moderate	8C2	39
4D2.10EunotiaFaba36L6W_CL	36.596	5.975	17-18 (apices)	Eunotia sedina	Lange-Bertalot et al (2011) Diatoms of Europe: Vol 6, Eunotia, Plate 47, Figs 1-17	25	25	Rich	4D2	80
8C2.12EunotiaCanicula34L5W_CL	34.486	5.603	12-13	Eunotia sedina	Lange-Bertalot et al (2011) Diatoms of Europe: Vol 6, Eunotia, Plate 47, Figs 1-17	25	26	Moderate	8C2	39
8A1.2EunotiaIncisa27L5W_CL	28.161	5.304	14-16	Eunotia sedina	Lange-Bertalot et al (2011) Diatoms of Europe: Vol 6, Eunotia, Plate 47, Figs 1-17	25	27	Moderate	8A1	37
12B1.7EunotiaSpp--L14W_CL	~55.101	13.54*	11-15	Eunotia cf. maior (partial)	Lange-Bertalot et al (2011) Diatoms of Europe: Vol 6, Eunotia, Plate 215, Figs 1-7, Pl 216, figs 1-10	25	28	Moderate	12B1	158
16A2.9EunotiaSp.48L3W_CL	48.851	3.231	18-18	Eunotia paludosa	DONA; Lange-Bertalot et al (2011) Diatoms of Europe: Vol 6, Eunotia, Plate 146, Figs 1-31, Pl 147, Figs 1-47, Pl 149, Figs 20-22	25	29	Poor	16A2	93
15B2EunotiaSp.4.7L2.5W_CL	47.693	3.223	18-20	Eunotia paludosa	DONA; Lange-Bertalot et al (2011) Diatoms of Europe: Vol 6, Eunotia, Plate 146, Figs 1-31, Pl 147, Figs 1-47, Pl 149, Figs 20-22	25	30	Poor	15B	70
16A2.6EunotiaSp.43.7L2.7W_CL	44.334	3.492	18-19	Eunotia paludosa	DONA; Lange-Bertalot et al (2011) Diatoms of Europe: Vol 6, Eunotia, Plate 146, Figs 1-31, Pl 147, Figs 1-47, Pl 149, Figs 20-22	25	31	Poor	16A2	93
15B2.1EunotiaHorstii37L3.1W_CL	37.275	3.325	18-18	Eunotia paludosa	DONA; Lange-Bertalot et al (2011) Diatoms of Europe: Vol 6, Eunotia, Plate 146, Figs 1-31, Pl 147, Figs 1-47, Pl 149, Figs 20-22	25	32	Poor	15B2	70
17C1EunotiaHorstii3.6L0.26W_CL	36.628	3.117	18-19	Eunotia paludosa	DONA; Lange-Bertalot et al (2011) Diatoms of Europe: Vol 6, Eunotia, Plate 146, Figs 1-31, Pl 147, Figs 1-47, Pl 149, Figs 20-22	25	33	Poor	17C	119
14A2.1EunotiaHorstii33L3W_CL	32.972	3.196	18-18	Eunotia paludosa	DONA; Lange-Bertalot et al (2011) Diatoms of Europe: Vol 6, Eunotia, Plate 146, Figs 1-31, Pl 147, Figs 1-47, Pl 149, Figs 20-22	25	34	Poor	14A2	45
13D2.6EunotiaHorstii31L2.8W_CL	31.186	3.011	18-18	Eunotia paludosa	DONA; Lange-Bertalot et al (2011) Diatoms of Europe: Vol 6, Eunotia, Plate 146, Figs 1-31, Pl 147, Figs 1-47, Pl 149, Figs 20-22	25	35	Poor	13D2	24
10D2.6EunotiaHorstii30L2.3W_CL	30.148	3.152	18-18	Eunotia paludosa	DONA; Lange-Bertalot et al (2011) Diatoms of Europe: Vol 6, Eunotia, Plate 146, Figs 1-31, Pl 147, Figs 1-47, Pl 149, Figs 20-22	25	36	Moderate	10D2	88
15A2EunotiaSp.3.9L0.3W_CL	39.692	3.693	17-18	Eunotia trinacria	DONA; Lange-Bertalot et al (2011) Diatoms of Europe: Vol 6, Eunotia, Plate 112, Figs 45-78, Pl 230, Figs 7-10, Furey et al., (2011) Eunotia Ehrenberg (Bacillariophyta) of the Great Smoky Mountains National Park, USA. Pl. 9, Figs 23-33	25	37	Poor	15A	69
9A2.11EunotiaHorstii39L2W_CL	39.145	3.104	18-19	Eunotia intermedia	Lange-Bertalot et al (2011) Diatoms of Europe: Vol 6, Eunotia, Plate 156, Figs 1-46, Pl 157, Figs 1-8	25	38	Moderate	9A2	61
10C2.5EunotiaRushforthii14.5L2.6W_CL	14.827	2.419*	20-22	Eunotia rushforthii	DONA; Furey, P.C., Lowe, R.L. and Johansen, J.R. (2011) Eunotia Ehrenberg (Bacillariophyta) of the Great Smoky Mountains National Park, USA. Bibliotheca Diatomologica 56: 1-134	25	39	Moderate	10C2	87
14B2.4EunotiaSp.Girdle11.4L3W_CL	11.861*	2.992	24-25*	Eunotia rushforthii	DONA; Furey, P.C., Lowe, R.L. and Johansen, J.R. (2011) Eunotia Ehrenberg (Bacillariophyta) of the Great Smoky Mountains National Park, USA. Bibliotheca Diatomologica 56: 1-134	25	40	Poor	14B2	46
14B2.5EunotiaSp.Girdle11.4L3Wgirdle_CL	11.451*	-	24-25*	Eunotia rushforthii	DONA; Furey, P.C., Lowe, R.L. and Johansen, J.R. (2011) Eunotia Ehrenberg (Bacillariophyta) of the Great Smoky Mountains National Park, USA. Bibliotheca Diatomologica 56: 1-135	25	41	Poor	14B2	46
10D2.3EunotiaRushforthii11L2W_CL	10.769*	2.783	22-24*	Eunotia rushforthii	DONA; Furey, P.C., Lowe, R.L. and Johansen, J.R. (2011) Eunotia Ehrenberg (Bacillariophyta) of the Great Smoky Mountains National Park, USA. Bibliotheca Diatomologica 56: 1-134	25	42	Moderate	10D2	88
18D2.5EunotiaRhomboidea18L2.4W_CL	18.285	3.114	18-19	Eunotia sp. 3 RMP		25	43	Poor	18D2	168
13D1.10EunotiaSp21L5W_CL	22.107	5.419	14-15	Eunotia sp.4 RMP		25	44	Poor	13D1	24
18D1.5EunotiaSp10L2W_CL	10.135	2.934	19-20	Eunotia sp.4 RMP		25	45	Poor	18D1	168
14A2.2EunotiaHorstii33L3W_CL	32.634	3.323	18-18	Eunotia paludosa	DONA; Lange-Bertalot et al (2011) Diatoms of Europe: Vol 6, Eunotia, Plate 146, Figs 1-31, Pl 147, Figs 1-47, Pl 149, Figs 20-23	-	-	Poor	14A2	45
16B2.20EunotiaParalleladubia89.5L11W_CL	91.001	10.846	13-14	Eunotia pseudoparallela	Lange-Bertalot et al (2011) Diatoms of Europe: Vol 6, Eunotia, Plate 202, Figs 1-9; Cleve-Euler 1934	-	-	Poor	16B2	94
7D1PinnulariaSp.5.8L0.65W_CL	69.892	8.019	7-9	Pinnularia tirolensis	Krammer, K. (2000) The genus Pinnularia The Diatoms of Europe. Diatoms of Inland Waters and Comparable Habitats 1: pl. 65, figs. 2-8/11-13	12`	8	Moderate	7D	16
1C2EunoSp8.7mic_CL	89.231	5.562	11-12			Pl.	Fig.	Rich	1C	7
2D2GomphoneisSp.1.7L0.3W_CL	18.501	4.088	11-14				Pl. , Fig.	Rich	2D	32
3C1PinnularaSp8mic_CL	75.372	8.986	7-9				Pl. , Fig.	Rich	3C	55
3D1PinnulariaSp.6.0L1.0W_CL	68.852	11.475	9-10				Pl. , Fig.	Rich	3D	56
4D6Gomph1.6L0.4Wa_CL	17.645	4.121	15-16				Pl. , Fig.	Rich	4D	80
4D6Gomph1.6L0.4Wb_CL	17.645	4.121	14-16				Pl. , Fig.	Rich	4D	80
5C2GomphSp2.0L0.3W_CL	20.306	4.301	13-14				Pl. , Fig.	Rich	5C	103
6A1PinnulariaSp7.0L1.0W_CL	71.625	9.846	9-10				Pl. , Fig.	Rich	6A	149
10A1GomphoneisPseudo-Okunoi1.8L0.6W_CL	18.031	6.89	14-15				Pl. , Fig.	Moderate	10A	85
11A8GyrosigmaHippocampusPartial8.0L0.9W_CL	81.387	10.772	18-19				Pl. , Fig.	Moderate	11A	109
12C1PinnulariaSp10.0L1.1W_CL	100.779	11.693	7-8				Pl. , Fig.	Moderate	12C	159
12C2PinnulariaSp.8.5L1.0W_CL	85.775	10.927	9-10				Pl. , Fig.	Moderate	12C	159
12C3PinnulariaSp.7.2L0.9W_CL	75.389	9	9-10				Pl. , Fig.	Moderate	12C	159
1C1.1KurtkrammeriaSp32L4W_CL	31.774	4.393	16-17				Pl. , Fig.	Rich	1C1	7
4B1.1Unknown25L8W_CL	25.078	7.547	15-16				Pl. , Fig.	Rich	4B1	78
8C1.4FragilariaVaucheriae26L4.15W_CL	26.099	4.362	18-19				Pl. , Fig.	Moderate	8C1	39
11D1.3PinnulariaEifelana76L10W_CL	77.54	10.308	9-10				Pl. , Fig.	Moderate	11D1	112
11D1.4PinnulariaEifelana69L9W_CL	69	8.231	9-10				Pl. , Fig.	Moderate	11D1	112
1D2.5PinnulariaSp70L10.5W_CL	71.464	10.463	9-10				Pl. , Fig.	Rich	1D2	8
2C2.4UnknownSp.15L3.5W_CL	15.39	3.752	15-16				Pl. , Fig.	Rich	2C2	31
4D2.2NaviculaSp.21.3L8.1W_CL	21.69	8.532	16-18				Pl. , Fig.	Rich	4D2	80
6A2.3UnknownSp.16.7L3.7W_CL	18.033	4.001	14-15				Pl. , Fig.	Rich	6A2	149
7C2.15GomphoneisPsuedoOkunoi21L3.6W_CL	20.946	4.26	14-16				Pl. , Fig.	Moderate	7C2	15
9D2.4PinnulariaSp.84L11W_CL	85	11.235	8-9				Pl. , Fig.	Moderate	9D2	64
10A2.6NaviculaPartial-L-W_CL	~22.160	6.262	18-20				Pl. , Fig.	Moderate	10A2	85
10D2.8GomphonemaGermanii19L3.7W_CL	20.07	4.197	12-14				Pl. , Fig.	Moderate	10D2	88
12B2.25PinnulariaSp84L11W_CL	84.847	11.693	9-10				Pl. , Fig.	Moderate	12B2	158
12B2.27PinnulariaCrucifera80L10W_CL	81.154	10.54	8-9				Pl. , Fig.	Moderate	12B2	158
12D2.1PinnulariaSp.59L7.5W_CL	58.846	7.538	9-10				Pl. , Fig.	Moderate	12D2	160
13D2.9Unknown22.3L3.4W_CL	23.156	3.553	11-12				Pl. , Fig.	Poor	13D2	24
14C2.4UnknownColony13L-W_CL	13.108	-	13-14				Pl. , Fig.	Poor	14C2	47
1D1.1NitzchiaSp.4.4L0.2W_CL	43.921	2.604	Fibulae 10-13					Rich	1D	8
1D1.2Uknown2.2L0.4W_CL	22.816	4.171	10-12					Rich	1D	8
1D1Pinnularia9.8L1.1W_CL	100.71	11.124	8-9					Rich	1D	8
1D2UnknownSp3.3L0.5W_CL	34.444	4.957	10-13					Rich	1D	8
1D3Tabellariaflocculosa3.2L0.5W_CL	31.822	5.069	14-18	Tabellaria flocculosa	DONA			Rich	1D	8
1D4EncyonemaSp1.8L0.5W_CL	17.922	4.563	13-14					Rich	1D	8
1D6NitzchiaSp4.5L0.3W_CL	44.894	2.618	Fibulae 11-12					Rich	1D	8
1D7EncyonemaMaybe4.0L0.8Wa_CL	40.558	7.339	9-10	Encyonema teratological form?				Rich	1D	8
1D7EncyonemaMaybe4.0L0.8Wb_CL	40.558	7.339	9-10 (14 at apices)	Encyonema teratological form?				Rich	1D	8
1D8GomphSp.3.0L0.6W_CL	30.733	5.837	10-12					Rich	1D	8
1D8GomphSp.3.0L0.6Wb_CL	30.733	5.837	10-13					Rich	1D	8

## Sheet: Original Sorted Measurements
Color Key:	Set 1	Set 2	Set 3	* = over/under recorded range
Image File Name	Length um	Width um	Striae Density in 10um	Hypothesized Identity	Reference Source/ Original Author	Plate #	Figure #	Peatland Type	Slide #	Vial #
6C2.5MelosiraVarians-L15.8W_CL	20.387 (1 Frustle)	16.308 D	-	Melosira varians	DONA	1	1	Rich	6C2	151
6C2.6MelosiraVarians-L21.2W_CL	-	22.256 D	-	Melosira varians	DONA	1	2	Rich	6C2	151
4C1.8MelosiraVarians13.5D_CL	21.385 Mantle	14.154 D	not visible	Melosira varians	DONA	1	3	Rich	4C1	79
4C1.9MelosiraVarians18.3D_CL	19.308D	-	not visible	Melosira varians	DONA	1	4	Rich	4C1	79
4D1.3CyclotellaMeneghiniana11D_CL	11.855D	-	6.44 C density	Cyclotella meneghiniana	DONA	1	5	Rich	4D1	80
1B1.3AulacoseiraSp12L4W_CL	11.922 mantle	4.699	Areolae 18-20	Aulacoseira ambigua	DONA	1	6	Rich	1B1	6
16D2.1AulacoseiraAmbigua7D_CL	18.177 mantle	7.478D	12-14 puncta	Aulacoseira ambigua	DONA	1	7	Poor	16D2	96
10A1.3LindaviaOcellata16D_CL	15.601D	-	16.322 C density	Lindavia ocellata	DONA	1	8	Moderate	10A1	85
10A1.4LindaviaOcellata11.0D_CL	10.523D	-	18.149 C density	Lindavia ocellata	DONA	1	9	Moderate	10A1	85
10A2.3LindaviaOcellata-L10W_CL	10.411D	-		Lindavia ocellata	DONA	1	11	Moderate	10A2	85
10A1.1LindaviaOcellata9.3D_CL	9.347D	-	18.39 C density	Lindavia ocellata	DONA	1	12	Moderate	10A1	85
10A7UnknownCentric1.0D_CL	9.468D	-	20-25	Lindavia ocellata	DONA	1	13	Moderate	10A	85
10A2UnknownCentric0.9D_CL	9.625D	-	20-24	Lindavia ocellata	DONA	1	14	Moderate	10A	85
10A2.11LindaviaOcellata-L8.3W_CL	8.569D	-		Lindavia ocellata	DONA	1	15	Moderate	10A2	85
10A2.7LindaviaOcellata-L7.6W_CL	7.987D	-		Lindavia ocellata	DONA	1	16	Moderate	10A2	85
10A3UnknownCentric0.7D_CL	7.578D	-	20-24	Lindavia ocellata	DONA	1	17	Moderate	10A	85
10A2.5LindaviaOcellata-L6.5W_CL	6.696D	-		Lindavia ocellata	DONA	1	18	Moderate	10A2	85
10A2.9LindaviaOcellata-L5.9W_CL	6.232D	-		Lindavia ocellata	DONA	1	19	Moderate	10A2	85
7D2.1TabellariaFenestrata48.7L4.1W_CL	49.007	4.385	15-16	Tabellaria fenestrata	DONA	2	1	Moderate	7D2	16
18D1.9TabellariaConnected43L-W_CL	43.836	-	14-15	Tabellaria fenestrata	DONA	2	2	Poor	18D1	168
2D1.1TabellariaFenestrata44L4W_CL	43.794	4.357	18-20	Tabellaria fenestrata	DONA	2	3	Rich	2D1	32
4D3TabFenestrata3.9L0.4W_CL	42.01	4.417	15-16	Tabellaria fenestrata	DONA	2	4	Rich	4D	80
8D2.7TabellariaFenestrata39L5W_CL	38.775	5.37	15-18	Tabellaria fenestrata	DONA	2	5	Moderate	8D2	40
4C13TabellariaFenestrata3.6L5.0W_CL	38.705	4.801	14-15	Tabellaria fenestrata	DONA	2	6	Rich	4C	79
2D2.2TabellariaFenestrata34L4W_CL	36.36	4.209	15-16	Tabellaria fenestrata	DONA	2	7	Rich	2D2	32
7C1.2TabellariaFenestrata_CL	34.577	4.805	16-17	Tabellaria fenestrata	DONA	2	8	Moderate	7C1	15
12C2.3TabellariaFenestrata31.5L4.5W_CL	32.25	4.622	16-17	Tabellaria fenestrata	DONA	2	9	Moderate	12C2	159
9D2.3TabellariaFenestrata29.5L4.8W_CL	29.952	4.453	17-18	Tabellaria fenestrata	DONA	2	10	Moderate	9D2	64
11D2.11TabellariaFlocculosa29.3L4.8W_CL	29.574	5.001	16-17	Tabellaria fenestrata	DONA	2	11	Moderate	11D2	112
7C2.11TabellariaFenestrata25L4.8W_CL	24.906	4.653	19-20	Tabellaria fenestrata	DONA	2	12	Moderate	7C2	15
4D1.2TabellariaFenestrata25L5W_CL	25.27	4.996	17-18	Tabellaria fenestrata	DONA	2	13	Rich	4D1	80
12B2.8TabellariaFenestrata23.5L4.2W_CL	23.753	4.902	16-17	Tabellaria fenestrata	DONA	2	14	Moderate	12B2	158
7C2.8TabellariaFenetrata23L4W_CL	~23.648	4.02	17-18	Tabellaria fenestrata	DONA	2	15	Moderate	7C2	15
10D1.1FragilariaSynegrotesca88.5L_CL	88.926	6.619	18-20	Tabellaria sp. 1 RMP cf. initial valve		2	16	Moderate	10D1	88
9D2.1Unknown68L8W_CL	69.231	8.154?	13-14	Tabellaria sp. 1 RMP cf. initial valve		2	17	Moderate	9D2	64
7A2Unknown6.5L0.7Wb_CL	67.847	7.308	13-14 central/ 15-16 apices	Tabellaria sp. 1 RMP cf. initial valve		2	18	Moderate	7A	13
18D2.6TabellariaFlocculosa52L4W_CL	52.692	4.695	17-18	Tabellaria flocculosa	DONA	2	19	Poor	18D2	168
4C14TabellariaFlocculosa4.0L0.5W_CL	46.076	4.898	13-14	Tabellaria flocculosa	DONA	2	20	Rich	4C	79
1C2.3TabellariaFlocculosa38L4W_CL	38.632	4.793	16-17	Tabellaria flocculosa	DONA	2	21	Rich	1C2	7
10C1.1TabellariaFlocculosa35L4W_CL	34.181	4.493	13-17	Tabellaria flocculosa	DONA	2	22	Moderate	10C1	87
9C2.6TabellariaFlocculosa33L4.3W_CL	33.225	4.553	15-16	Tabellaria flocculosa	DONA	2	23	Moderate	9C2	63
15B1.9TabellariaFlocculosa32L6W_CL	32.45	6.198	15-16	Tabellaria flocculosa	DONA	2	24	Poor	15B1	70
10A1.5TabellariaFlocculosa30L4W_CL	31.109	4.601	16-17	Tabellaria flocculosa	DONA	2	25	Moderate	10A1	85
10D1.2TabellariaFlocculosaValve-Girdle_CL	28.32	5.376	16-18	Tabellaria flocculosa	DONA	2	26	Moderate	10D1	88
17B1TabellariaFlocculosa2.7L0.6W_CL	28.159	6.685	18-19	Tabellaria flocculosa	DONA	2	27	Poor	17B	118
10D2.9TabellariaFlocculosa16.5L6.2W_CL	17.053	6.377	18-19	Tabellaria flocculosa	DONA	2	28	Moderate	10D2	88
4c1.1FragilariaSynegrotesca93L3.5W_CL	93.154	4.538	17-18	Tabellaria fenestrata cf. initial valve		2	29	Rich	4c1	79
7D1.1Unknown92L5W_CL	92.616	5.077	12-14	Tabellaria fenestrata cf. initial valve		2	30	Moderate	7D1	16
7C2.2InitialValveTabellariaSp.90L-W_CL	90.462	-	17-18	Tabellaria fenestrata cf. initial valve		2	31	Moderate	7C2	15
10D1.5FragillariaSyngrotescaMaybe88L4W_CL	88.923	3.616	14-15	Tabellaria fenestrata cf. initial valve		2	32	Moderate	10D1	88
3C2.1InitialTabellaria88.5L3.5W_CL	88.231	4.231	15-16	Tabellaria fenestrata cf. initial valve		2	33	Rich	3C2	55
7C2.6InitialValveTabellaria87L-W_CL	87.867	-	15-16	Tabellaria fenestrata cf. initial valve		2	34	Moderate	7C2	15
10C1.4UnknownAraphid84L4.2W_CL	84.581	4.308	13-16	Tabellaria fenestrata cf. initial valve		2	35	Moderate	10C1	87
12D1.1UnknownAraphid81L4W_CL	82.316	4.462	13-14	Tabellaria fenestrata cf. initial valve		2	36	Moderate	12D1	160
7C2.5InitialValveTabellaria71L-W_CL	71.626	-	15-17	Tabellaria fenestrata cf. initial valve		2	37	Moderate	7C2	15
8C1.3DiatomaVulgaris45L12.5W_CL	45.516	12.754	9 costae	Diatoma vulgaris	DONA	2	38	Moderate	8C1	39
10D1DiatomaVulgaris3.6L1.0W_CL	36.782	11.142	Costae 7-8	Diatoma vulgaris	DONA	2	39	Moderate	10D	88
16B2DiatomaEhrenbergii4.1L0.55W_CL	40.957	6.098	Costae 11-13	Diatoma ehrenbergii	DONA	2	40	Poor	16B	94
13B1DiatomaMoniliformis2.5L0.5W_CL	25.662	5.526*	Ribs 7-8	Diatoma moniliformis	DONA	2	41	Poor	13B	22
4A2.2DiatomaGirdle16.7L-W_CL	16.295	-	16-17 6 fibulae	Diatoma moniliformis	DONA	2	42	Rich	4A2	77
13C1.3OdontidiumHyemale31.7L8W_CL	31.89	8.322	26-28	Odontidium hyemale	DONA	2	43	Poor	13C1	23
4A2.3DiatomaGirdle18L-W_CL	18.519	-	16-19 6 fibulae			2	44	Rich	4A2	77
8C1.5FragilariaVaucheriae26L4.15W_CL	26.099	4.362	18-19	Fragilaria vaucheriae	DONA	2	45	Moderate	8C1	39
7C1.4StaurosirellaLeptostauron15.5L10W_CL	15.545	10.419	8-10	Staurosirella leptostauron	DONA	2	46	Moderate	7C1	15
17D2.2StaurosirellaLeptostauron13.5L9.5W_CL	13.879	9.399	6-8	Staurosirella leptostauron	DONA	2	47	Poor	17D2	120
10A2.15PunctastriataMimetica10.7L5.2W_CL	10.699	5.136*	10-12*	cf. Staurosirella martyi	Difficult to discern with LM alone; SEM needed	2	48	Moderate	10A2	85
14C2.5UnknownGirdle8L-W_CL	8.78	-	12-14	cf. Staurosirella martyi	Difficult to discern with LM alone; SEM needed	2	49	Poor	14C2	47
7D1.4StaurosirellaPinnata7.8L5W_CL	7.915	5.275	7-8	cf. Staurosirella martyi	Difficult to discern with LM alone; SEM needed	2	50	Moderate	7D1	16
5A1StaurosirellaPinnata0.5L0.4W_CL	5.732	4.497	12-14	cf. Staurosirella pinnata	Difficult to discern with LM alone; SEM needed	2	51	Rich	5A	101
7C1.5StaurosiraConstruens7.5L4.5W_CL	7.886	4.599*	15-16	Staurosira cf. construens	DONA; Difficult to discern with LM alone; SEM needed	2	52	Moderate	7C1	15
1A1.3Distronella10.0L0.3W_CL	97.213	3.852	16-17	Tabellaria fenestrata cf. initial valve	REMOVE - NOT FLORA QUALITY	2	–	Rich	1A	5
4A1CocconeisSp3.0L2.2W_CL	33.197	24.086*	14-16	Cocconeis pediculus	DONA	3	1	Rich	4A	77
4A2.1CocconeisPediculus33L22W_CL	33.864	22.36	17-18	Cocconeis pediculus	DONA	3	2	Rich	4A2	77
4A3CocconeisSp3.0L2.1W_CL	32.481	23.775*	14-16	Cocconeis pediculus	DONA	3	3	Rich	4A	77
16B2.2CocconeisPediculus29L20W_CL	29.355	20.362	18-20	Cocconeis pediculus	DONA	3	4	Poor	16B2	94
16B2.5CocconeisPediculus26L20W_CL	26.039	19.48	19-20	Cocconeis pediculus	DONA	3	5	Poor	16B2	94
16B1.1CocconeisPediculus25L20W_CL	25.034	19.795	15-16	Cocconeis pediculus	DONA	3	6	Poor	16B1	94
4A1.4CocconeisPediculus25L19.5W_CL	25.223	19.757	18-20	Cocconeis pediculus	DONA	3	7	Rich	4A1	77
16B2.10CocconeisPediculus25L20W_CL	25.749	20.499	16-18	Cocconeis pediculus	DONA	3	8	Poor	16B2	94
16B2.4CocconeisPediculus24L20W_CL	24.598	20.084	19-20	Cocconeis pediculus	DONA	3	9	Poor	16B2	94
16B2.14CocconeisPediculus22L18W_CL	22.245	18.081	18-20	Cocconeis pediculus	DONA	3	10	Poor	16B2	94
16B2.7CocconeisPediculus19.9L16.7W_CL	20.052	16.397	19-20	Cocconeis pediculus	DONA	3	11	Poor	16B2	94
4D2.6CocconeisCascadensis23L13W_CL	23.27	12.122	22-23	Cocconeis placentula sensu lato	DONA (lumps C. placentula, C. euglypta and C. lineata)	3	12	Rich	4D2	80
11A2.4CocconeisNeodiminuta22L12.5W_CL	21.74	12.95	16-18	Cocconeis placentula sensu lato	DONA (lumps C. placentula, C. euglypta and C. lineata)	3	13	Moderate	11A2	109
10A5CocconeisCascadensis1.8L1.0W_CL	18.174	9.401	22-24	Cocconeis placentula sensu lato	DONA (lumps C. placentula, C. euglypta and C. lineata)	3	14	Moderate	10A	85
12B2.22CocconeisSp.15L9.8W_CL	15.968	9.538	22-24	Cocconeis placentula sensu lato	DONA (lumps C. placentula, C. euglypta and C. lineata)	3	15	Moderate	12B2	158
11A2.25CocconeisCascadensis15.4L9.5W_CL	15.393	9.344	20-22	Cocconeis placentula sensu lato	DONA (lumps C. placentula, C. euglypta and C. lineata)	3	16	Moderate	11A2	109
16A2.12CocconeisCascadensis14L9W_CL	13.684	9.241	20-22	Cocconeis placentula sensu lato	DONA (lumps C. placentula, C. euglypta and C. lineata)	3	17	Poor	16A2	93
13D2.2CocconeisCascadensis12.5L7W_CL	~12.480	6.615	20-25	Cocconeis placentula sensu lato	DONA (lumps C. placentula, C. euglypta and C. lineata)	3	18	Poor	13D2	24
2D1.3CocconeisCascadensis12L8W_CL	11.896	8.016	20-22	Cocconeis placentula sensu lato	DONA (lumps C. placentula, C. euglypta and C. lineata)	3	19	Rich	2D1	32
16D2.6PlanothidiumSp.16L8.5W_CL	15.925	8.509	raphe valve not clear	Skabitschewskia oestrupii	DONA; Freshwater Benthic Diatoms of Central Europe, Cantonati, Kelly, L-B (2017) pg. 507, pl. 25, figs 16-21	3	20	Poor	16D2	96
16D2.5PlanothidiumSp.16L8.5W_CL	15.925	8.509	14-18	Skabitschewskia oestrupii	DONA; Freshwater Benthic Diatoms of Central Europe, Cantonati, Kelly, L-B (2017) pg. 507, pl. 25, figs 16-21	3	21	Poor	16D2	96
10A1.6PlanothidiumFrequentissimum14L5W_CL	14.404	5.143	15-16	Planothidium frequentissimum	DONA; Freshwater Benthic Diatoms of Central Europe, Cantonati, Kelly, L-B (2017) pg. 507, pl. 25, figs 16-21	3	22	Moderate	10A1	85
10A2.12PlanothidiumFrequentissimum8.5L4W_CL	8.886	4.42	16-18	Planothidium frequentissimum	DONA; Freshwater Benthic Diatoms of Central Europe, Cantonati, Kelly, L-B (2017) pg. 507, pl. 25, figs 16-21	3	23	Moderate	10A2	85
10A2.4PlanothidiumFrequentissimum7.9L4W_CL	7.611	4.029	15-18	Planothidium cf. frequentissimum	DONA; Freshwater Benthic Diatoms of Central Europe, Cantonati, Kelly, L-B (2017) pg. 507, pl. 25, figs 16-21	3	24	Moderate	10A2	85
11A7PlanothidiumRostratoholarcticum1.0L0.5W_CL	9.621	5.287	13-15	Planothidium rostratoholarcticum	DONA; Freshwater Benthic Diatoms of Central Europe, Cantonati, Kelly, L-B (2017) pg. 510, pl. 25, figs 42-46	3	25	Moderate	11A	109
14C2.10PossibleAchnanthidiumGracillimumGirdle15L-W_CL	15.055	-	not visible	Achnanthidium cf. alpestre	DONA; Difficult to discern with LM alone: SEM needed	3	26	Poor	14C2	47
13A1.7AchnanthidiumAlpestre15L3.5W_CL	15.274	3.81	not visible	Achnanthidium cf. alpestre	DONA; Difficult to discern with LM alone: SEM needed	3	27	Poor	13A1	21
3A1.1UnknownSp13L2W_CL	13.587	2.861	not visible	Achnanthidium cf. gracillimum	DONA; Difficult to discern with LM alone: SEM needed	3	28	Rich	3A1	53
14C2.9AchnanthidiumGracillimum13L2.8W_CL	13.229	2.743	not visible	Achnanthidium cf. gracillium	DONA; Difficult to discern with LM alone: SEM needed	3	29	Poor	14C2	47
14C2.8AchnanthidiumGracillimum13L2.8W_CL	13.229	2.743	not visible	Achnanthidium cf. gracillium	DONA; Difficult to discern with LM alone: SEM needed	3	29	Poor	14C2	47
14C1.1AchnanthidiumMinutissimum12L3W_CL	12.916	3.119	not visible	Achnanthidium cf. gracillium	DONA; Difficult to discern with LM alone: SEM needed	3	30	Poor	14C1	47
4A1.3AdlafiaSp8L2W_CL	8.198	2.553	not visible	Achnanthidium cf. gracillium	DONA; Difficult to discern with LM alone: SEM needed	3	31	Rich	4A1	77
13D2.8RossithidiumPetersenii15L4.3W_CL	15.018	4.087	not visible	Rossithidium petersenii	DONA; Freshwater Benthic Diatoms of Central Europe, Cantonati, Kelly, L-B (2017) pg. 539, pl. 23, figs 1-6	3	33	Poor	13D2	24
13D1.7UnknownAraphid7.5L4W_CL	7.65	4.16	18-20*	cf. Achnanthidium eutrophilum	Difficult to discern with LM alone; SEM needed	3	33	Poor	13D1	24
4C1.3PsammothidiumMicroscopicum8.5L3.5W_CL	8.84	3.926	20-24	Psammothidium cf. microscopicum	DONA; Difficult to discern with LM alone: SEM needed	3	35	Rich	4C1	79
8B2.5CocconeisSp.-L-W_CL	24.356	-	14-15	Cocconeis pediculus	DONA - NOT FLORA QUALITY - REMOVE	3	–	Moderate	8B2	38
16B2.16CocconeisPediculus25.2L26.1W_CL	25.989	25.421	17-19	Cocconeis pediculus	DONA - NOT FLORA QUALITY - REMOVE	3	–	Poor	16B2	94
16B2.15CocconeisPediculus25.2L26.1W_CL	25.989	25.421	17-19	Cocconeis pediculus	DONA - NOT FLORA QUALITY - REMOVE	3	–	Poor	16B2	94
2D1AmphoraSp4.0L3.0W_CL	43.89	30.943	11-12	Amphora ovalis	DONA	4	1	Rich	2D	32
8C1.1AmphoraOvalis40L25W_CL	37.578	8.581	12-13	Amphora ovalis	DONA	4	2	Moderate	8C1	39
11C2.2AmphoraOvalis34L9.2W_CL	34.367	9.18	12-13	Amphora ovalis	DONA	4	3	Moderate	11C2	111
10A6AmphoraCopulata2.0L1.0W_CL	21.014	12.129	14-16	Amphora copulata	DONA	4	4	Moderate	10A	85
17A1.1AmphoraMinutissima17.3L8.3W_CL	17.198	3.665 v 8.416 frust	13-14*	Amphora pediculus	DONA	4	5	Poor	17A1	117
18A2.2AmphoraPediculus10L2W_CL	9.933	2.993 v 6.583 frust	18-20	Amphora pediculus	DONA	4	6	Poor	18A2	165
11A2.6AmphoraPediculus8L2.5W_CL	8.392	2.788 v 5.686 frust	20-25	Amphora pediculus	DONA	4	7	Moderate	11A2	109
11A1.5Unknown8L5.5W_CL	8.201	2.369 v 5.79 frust	18-20	Amphora pediculus	DONA	4	8	Moderate	11A1	109
11A2.19AmphoraPediculus6L2.2W_CL	6.537	1.549 v 4.966 f	18-20	Amphora pediculus	DONA	4	9	Moderate	11A2	109
13D1.6FragilariaTeneraMaybe58L2.3W_CL	~60.774	2.463	21-22*	Fragilaria cf. tenera	DONA - REMOVED	4	–	Poor	13D1	24
11C2.5UlnariaContracta80L5.5W_CL	82.158	5.385	13-14	Fragilaria sp?	REMOVE - NOT FLORA QUALITY	4	–	Moderate	11C2	111
4A1.2BrokenUlnaria_CL	~83.231	5.923	10-11	Ulnaria cf. delicatissima	REMOVE - NOT FLORA QUALITY	4	–	Rich	4A1	77
16B2.1CymbellaNeocristulaPartial85L20W_CL	~87.402	20.611	10-11	Cymbella cf. neocristula	REMOVE - NOT FLORA QUALITY	4	–	Poor	16B2	94
7A1EncyonemaPaucistriatum4.2L0.55W_CL	42.797*	6.848*	7-8 central/ 8-9 apices	Encyonema paucistriatum	DONA; Krammer and Lange-Bertalot 1986, p. 305, plate 119, figs 14-16	5	–	Moderate	7A	13
7A1EncyonemaPaucistriatum4.2L0.55Wb_CL	42.798	7.072	8-10 central/ 9-10 apices	Encyonema paucistriatum	DONA; Krammer and Lange-Bertalot 1986, p. 305, plate 119, figs 14-16	5	1	Moderate	7A	13
9A1.2EncyonemaPaucistriatum31L6W_CL	31.745	6.486	9-10	Encyonema paucistriatum	DONA; Krammer and Lange-Bertalot 1986, p. 305, plate 119, figs 14-16	5	2	Moderate	9A1	61
9A2.2EncyonemaProcerum30L6W_CL	31.341	6.481	8-13	Encyonema paucistriatum	DONA; Krammer and Lange-Bertalot 1986, p. 305, plate 119, figs 14-16	5	3	Moderate	9A2	61
16C2.2EncyonemaProcerum30L6W_CL	30.289	6.233	9-11	Encyonema paucistriatum	DONA; Krammer and Lange-Bertalot 1986, p. 305, plate 119, figs 14-16	5	4	Poor	16C2	95
8D2.4EncyonemaProcerum27.8L5.7W_CL	28.269	5.984	8-9	Encyonema paucistriatum	DONA; Krammer and Lange-Bertalot 1986, p. 305, plate 119, figs 14-16	5	5	Moderate	8D2	40
7D3EncyonemaLangeBertalotii.2.2L0.6W_CL	26.945	7.257*	9-10	Encyonema paucistriatum	DONA; Krammer and Lange-Bertalot 1986, p. 305, plate 119, figs 14-16	5	6	Moderate	7D	16
1D2.10EncyonemaProcerum25L6W_CL	26.365	6.307	10-11	Encyonema paucistriatum	DONA; Krammer and Lange-Bertalot 1986, p. 305, plate 119, figs 14-16	5	7	Rich	1D2	8
11A1.2EncyonemaProcerum25.8L6.3W_CL	25.748	6.454*	9-10	Encyonema paucistriatum	DONA; Krammer and Lange-Bertalot 1986, p. 305, plate 119, figs 14-16	5	8	Moderate	11A1	109
9A2.8EncyonemaProcerum25.2L6W_CL	25.134	6.285	9-11	Encyonema paucistriatum	DONA; Krammer and Lange-Bertalot 1986, p. 305, plate 119, figs 14-16	5	9	Moderate	9A2	61
11B2.10EncyonemaProcerum25L6W_CL	25.5	6.052	9-10	Encyonema paucistriatum	DONA; Krammer and Lange-Bertalot 1986, p. 305, plate 119, figs 14-16	5	10	Moderate	11B2	110
7C2.18EncyonemaProcerum24L6W_CL	24.68	6.212	8-9	Encyonema paucistriatum	DONA; Krammer and Lange-Bertalot 1986, p. 305, plate 119, figs 14-16	5	11	Moderate	7C2	15
11A2.15EncyonemaPaucistratum22.4L5.8W_CL	23.439	6.074	8-10	Encyonema paucistriatum	DONA; Krammer and Lange-Bertalot 1986, p. 305, plate 119, figs 14-16	5	12	Moderate	11A2	109
3D1.3EncyonemaProcerum21L6W_CL	21.942	6.026	9-10	Encyonema paucistriatum	DONA; Krammer and Lange-Bertalot 1986, p. 305, plate 119, figs 14-16	5	13	Rich	3D1	56
1D1.1EncyonemaSp22L5W	22.101*	5.368	8-10	Encyonema paucistriatum	DONA; Krammer and Lange-Bertalot 1986, p. 305, plate 119, figs 14-16	5	14	Rich	1D1	8
1D7EncyonemaMaybe4.0L0.8Wb_CL	40.002	8.204	9-10	Encyonema sp.1 APP	teratological form?	5	15	Rich	1D	8
10C1.5EncyonemaLunatum43.5L6W_CL	44.723	6.12	14-15	Encyonema neogracile	DONA; Patrick and Reimer 1975, p. 46, plate 7, figs. 11-14 & Krammer and Lange-Bertalot 1986, p. 308, fig. 120: 3-5	5	16	Moderate	10C1	87
8D2.5EncyonemaNeogracile44L5W_CL	44.84	5.658	12-14	Encyonema neogracile	DONA; Patrick and Reimer 1975, p. 46, plate 7, figs. 11-14 & Krammer and Lange-Bertalot 1986, p. 308, fig. 120: 3-5	5	17	Moderate	8D2	40
13C1.1Encyonemaneogracile41L5W_CL	41.773	5.251	11-12	Encyonema neogracile	DONA; Patrick and Reimer 1975, p. 46, plate 7, figs. 11-14 & Krammer and Lange-Bertalot 1986, p. 308, fig. 120: 3-5	5	18	Poor	13C1	23
11A2EncyonemaSp3.9L0.6W_CL	39.699	6.039	13-14	Encyonema neogracile	DONA; Patrick and Reimer 1975, p. 46, plate 7, figs. 11-14 & Krammer and Lange-Bertalot 1986, p. 308, fig. 120: 3-5	5	19	Moderate	11A	109
8D1EncyonemaNeogracile3.8L0.65W_CL	38.711	6.321	12-13	Encyonema neogracile	DONA; Patrick and Reimer 1975, p. 46, plate 7, figs. 11-14 & Krammer and Lange-Bertalot 1986, p. 308, fig. 120: 3-5	5	20	Moderate	8D	40
13C2.3EncyonemaNeogracile37.4L5W_CL	38.465	5.443	11-12	Encyonema neogracile	DONA; Patrick and Reimer 1975, p. 46, plate 7, figs. 11-14 & Krammer and Lange-Bertalot 1986, p. 308, fig. 120: 3-5	5	21	Poor	13C2	23
7D1.3EncyonemaNeogracile37L5.5W_CL	37.625	5.443	12-13	Encyonema neogracile	DONA; Patrick and Reimer 1975, p. 46, plate 7, figs. 11-14 & Krammer and Lange-Bertalot 1986, p. 308, fig. 120: 3-5	5	22	Moderate	7D1	16
1B1.2EncyonemaLunatum37L5W_CL	36.772	5.364	11-13	Encyonema neogracile	DONA; Patrick and Reimer 1975, p. 46, plate 7, figs. 11-14 & Krammer and Lange-Bertalot 1986, p. 308, fig. 120: 3-5	5	23	Rich	1B1	6
9A2.9EncyonemaPergracile35.2L6W_CL	36.074	5.265	13-14	Encyonema neogracile	DONA; Patrick and Reimer 1975, p. 46, plate 7, figs. 11-14 & Krammer and Lange-Bertalot 1986, p. 308, fig. 120: 3-5	5	24	Moderate	9A2	61
11A2.8EncyonemaNeogracile36L5W_CL	35.705	5.299	12-13	Encyonema neogracile	DONA; Patrick and Reimer 1975, p. 46, plate 7, figs. 11-14 & Krammer and Lange-Bertalot 1986, p. 308, fig. 120: 3-5	5	25	Moderate	11A2	109
1B15Encyonopsis3.8micro_CL	37.758	5.513	11-12	Encyonema neogracile	DONA; Patrick and Reimer 1975, p. 46, plate 7, figs. 11-14 & Krammer and Lange-Bertalot 1986, p. 308, fig. 120: 3-5	5	26	Rich	1B	6
9A2.5EncyonemaPergracile33.7L6.5W_CL	33.988	5.337	12-13	Encyonema neogracile	DONA; Patrick and Reimer 1975, p. 46, plate 7, figs. 11-14 & Krammer and Lange-Bertalot 1986, p. 308, fig. 120: 3-5	5	27	Moderate	9A2	61
9D2.6EncyonemaPaucistriatum32.4L5.5W_CL	32.237	5.533	13-14	Encyonema neogracile	DONA; Patrick and Reimer 1975, p. 46, plate 7, figs. 11-14 & Krammer and Lange-Bertalot 1986, p. 308, fig. 120: 3-5	5	28	Moderate	9D2	64
7C2.12EncyonemaLunatum31L4W_CL	31.507	4.733*	13-14	Encyonema neogracile	DONA; Patrick and Reimer 1975, p. 46, plate 7, figs. 11-14 & Krammer and Lange-Bertalot 1986, p. 308, fig. 120: 3-5	5	29	Moderate	7C2	15
9A2.1EncyonemaLunatum39L4.5W_CL	39.723	5.002	8-9	Encyonema lunatum var. alaskaensis	DONA; Foged (1981) Diatoms in Alaska, Bibl. Phycol., pg. 72, F. 51:7; Freshwater Benthic Diatoms of Central Europe, Cantonati, Kelly, L-B (2017) pg. 207, pl. 90, fig. 16-19 & Krammer and Lange-Bertalot 1986, p. 308, fig. 120: 10-14	5	30	Moderate	9A2	61
1B2Unknown - Copy_CL	36.883	5.09	9-10	Encyonema lunatum var. alaskaensis	DONA; Foged (1981) Diatoms in Alaska, Bibl. Phycol., pg. 72, F. 51:7; Freshwater Benthic Diatoms of Central Europe, Cantonati, Kelly, L-B (2017) pg. 207, pl. 90, fig. 16-19 & Krammer and Lange-Bertalot 1986, p. 308, fig. 120: 10-14	5	31	Rich	1B	6
11A1.1EncyonemaSilesiacum34L10W_CL	36.406	8.818	11-12	Encyonema silesiacum	DONA; Freshwater Benthic Diatoms of Central Europe, Cantonati, Kelly, L-B (2017) pg. 208, pl. 89, figs 11-17	5	32	Moderate	11A1	109
8C2.6EncyonemaProcerum31L5W_CL	31.408	6.763	10-12	Encyonema procerum	DONA	5	33	Moderate	8C2	39
12B2.9EncyonemaProcerum29L5.6W_CL	29.572	5.822	6-7*	Encyonema groenlandica	Foged, N. (1953). Diatoms from West Greenland. , 147(10): 86 pp., 13 plspage(s): p. 57; pl. 10, fig. 11-13; Kulikovskiy, M. et al. (2009). Morphology and taxonomy of selected cymbelloid diatoms from a Mongolian Sphagnum ecosystem with a description of three species new to science. Fottea. 9(2): 223-232.	5	34	Moderate	12B2	158
1D2.12EncyonemaPaucistriatum29L6W_CL	29.049	5.791	6-8	Encyonema groenlandica	Foged, N. (1953). Diatoms from West Greenland. , 147(10): 86 pp., 13 plspage(s): p. 57; pl. 10, fig. 11-13; Kulikovskiy, M. et al. (2009). Morphology and taxonomy of selected cymbelloid diatoms from a Mongolian Sphagnum ecosystem with a description of three species new to science. Fottea. 9(2): 223-232.	5	35	Rich	1D2	8
9B1.1EncyonemaPaucistriatum27L5.5W_CL	28.577	5.4	6-7*	Encyonema groenlandica	Foged, N. (1953). Diatoms from West Greenland. , 147(10): 86 pp., 13 plspage(s): p. 57; pl. 10, fig. 11-13; Kulikovskiy, M. et al. (2009). Morphology and taxonomy of selected cymbelloid diatoms from a Mongolian Sphagnum ecosystem with a description of three species new to science. Fottea. 9(2): 223-232.	5	36	Moderate	9B1	62
8C2.5EncyonemaProcerum21L5.6W_CL	19.321*	4.943	11-12*	Encyonema sp. cf. groenlandica	Foged, N. (1953). Diatoms from West Greenland. , 147(10): 86 pp., 13 pls page(s): p. 57; pl. 10, fig. 11-13; Kulikovskiy, M. et al. (2009). Morphology and taxonomy of selected cymbelloid diatoms from a Mongolian Sphagnum ecosystem with a description of three species new to science. Fottea. 9(2): 223-232.	5	37	Moderate	8C2	39
1D2.3EncyonemaProcerum18L5W_CL	18.266*	5.288	10-11*	Encyonema sp. cf. groenlandica	Foged, N. (1953). Diatoms from West Greenland. , 147(10): 86 pp., 13 pls page(s): p. 57; pl. 10, fig. 11-13; Kulikovskiy, M. et al. (2009). Morphology and taxonomy of selected cymbelloid diatoms from a Mongolian Sphagnum ecosystem with a description of three species new to science. Fottea. 9(2): 223-232.	5	39	Rich	1D2	8
7C2.3EncyonemaProcerum20L4.5W_CL	20.044	4.484	14-15	Encyonema schimanskii	Krammer, K. (1997). Die cymbelloiden Diatomeen - Eine Monographie der weltweit bekannten Taxa. Teil 1. Allgemeines und Encyonema Part. Bibliotheca Diatomologica, 36: p. 158; pl. 14, fig. 10-17	5	39	Moderate	7C2	15
1B14Encyonema1.7micro_CL	17.383	5.032	14-14	Encyonema schimanskii	Krammer, K. (1997). Die cymbelloiden Diatomeen - Eine Monographie der weltweit bekannten Taxa. Teil 1. Allgemeines und Encyonema Part. Bibliotheca Diatomologica, 36: p. 158; pl. 14, fig. 10-17	5	40	Rich	1B	6
1C2.6EncyonemaLange-Bertalotii16L5.5W_CL	17.51	5.041	14-14	Encyonema schimanskii	Krammer, K. (1997). Die cymbelloiden Diatomeen - Eine Monographie der weltweit bekannten Taxa. Teil 1. Allgemeines und Encyonema Part. Bibliotheca Diatomologica, 36: p. 158; pl. 14, fig. 10-17	5	41	Rich	1C2	7
4A8EncyonemaSp1.5L0_CL	17.353	6.956	12-12	Encyonema montana	DONA	5	43	Rich	4A	77
1C2.7EncyonemaMontana15L6.5W_CL	15.021	6.165	14-15*	Encyonema montana	DONA	5	43	Rich	1C2	7
16A2.2EncyonemaMontana15L6W_CL	14.085	5.493	12-14	Encyonema montana	DONA	5	44	Poor	16A2	93
16A2.3EncyonemaMontana15L6W_CL	14.085	5.493	12-14	Encyonema montana	DONA	5	45	Poor	16A2	93
1C1.2GomponemaSp30L4W_CL	30.411*	4.362	16-17	Gomphonema barrowiana	Patrick, R. M.; Freese, L. R. (1961). Diatoms (Bacillariophyceae) from Northern Alaska. Proceedings of the Academy of Natural Sciences of Philadelphia. 112(6): 129-293.page(s): p. 248; pl. 4, fig. 9	5	46	Rich	1C1	7
4A1.1RhoicospheniaAbbreviataGirdle32L10W_CL	33.303	-	10-11	Rhoicosphenia cf. stoermeri	DONA	5	47	Rich	4A1	77
14C2.1RhoicospheniaAbbreviata26L10W_CL	26.336	-	12-13	Rhoicosphenia abbreviata	DONA	5	48	Poor	14C2	47
11A2.21RhoicospheniaGirdle21L-W_CL	22.128	3.566?	12-13	Rhoicosphenia abbreviata	DONA; Freshwater Benthic Diatoms of Central Europe pg. 535, pl. 19, figs 43-49	5	49	Moderate	11A2	109
11A1.4RhoicospheniaAbbreviata22L5W_CL	22.416	5.003	10-11	Rhoicosphenia abbreviata	DONA; Freshwater Benthic Diatoms of Central Europe pg. 535, pl. 19, figs 43-49	5	50	Moderate	11A1	109
11A6UnknownAraphid2.1L0.5W_CL	22.102	5.284	11-12	Rhoicosphenia abbreviata	DONA; Freshwater Benthic Diatoms of Central Europe pg. 535, pl. 19, figs 43-49	5	51	Moderate	11A	109
11A2.23RhoicospheniaGirdle17L-W_CL	17.191	-	11-12	Rhoicosphenia abbreviata	DONA; Freshwater Benthic Diatoms of Central Europe pg. 535, pl. 19, figs 43-49	5	52	Moderate	11A2	109
8C1.2UnknownSp16.5L5.5W_CL	17.137*	5.742	12-13	Gomphonema cf. parvulum	Freshwater Benthic Diatoms of Central Europe, Cantonati, Kelly, L-B (2017) pg. 315-316, pl. 101 fig. 1-5	5	54	Moderate	8C1	39
10A2.1GomphonemaTurgidum26L11W_CL	26.435	10.83	11-12	Gomphonema italicum	Freshwater Benthic Diatoms of Central Europe, Cantonati, Kelly, L-B (2017) pg. 307, pl. 97, figs 7-9	5	55	Moderate	10A2	85
16B2.21GomphemaOlivaceum16L6W_CL	16.155	6.223	12-14	Gomphonema olivaceum	Freshwater Benthic Diatoms of Central Europe, Cantonati, Kelly, L-B (2017) pg. 314, pl. 97, figs 1-6	5	56	Poor	16B2	94
8B1.2Unknown38L6.6W_CL	39.692	6.797	12-13	Unknown teratoligical form		5	58	Moderate	8B1	38
8B1.3Unknown38L6.6W_CL	39.692	6.797	12-13	Unknown teratoligical form		5	58	Moderate	8B1	38
1D2.7GomphSp20L3.7W_CL	21.465	3.796	9-12	Gomphonema longiceps var. montana f. minuta	Skvortzow, B.W. (Skvortzov, B.V.) (1938). Diatoms from a peaty bog in Lianchicho River Valley, Eastern Siberia. Philippine Journal of Science, 66(2): 161-182, 3 pls.page(s): p. 178; pl. 1, fig. 19, 25, pl. 2, fig. 28	5	67	Rich	1D2	8
1B1.1Unknown18L3W_CL	18*	3.937	10-12	Gomphonema longiceps var. montana f. minuta	Skvortzow, B.W. (Skvortzov, B.V.) (1938). Diatoms from a peaty bog in Lianchicho River Valley, Eastern Siberia. Philippine Journal of Science, 66(2): 161-182, 3 pls. page(s): p. 178; pl. 1, fig. 19, 25, pl. 2, fig. 28	5	68	Rich	1B1	6
13D2.14ReimeriaSinuata15L4W_CL	14.16	4.003	12-14	Reimeria sinuata	DONA	5	71	Poor	13D2	24
1C7CymbSp4.1mic_CL	42.275	5.929	8-10	Encyonema paucistriatum	DONA	5	Fig.	Rich	1C	7
16B1.2GomphoneisHerculeana86L25W_CL	87.394	25.463	11-14	Gomphoneis herculeana	DONA	6	1	Poor	16B1	94
4D2.8PinnulariaSp.85L8W_CL	74.48	8.841	11-12	Gomphonema sp. 1 RPM		6	2	Rich	4D2	80
1C1.4GomponemaSp68L8.5W_CL	68.308	8.923	10-12	Gomphonema sp. 1 RPM		6	3	Rich	1C1	7
1A1.1GomphonemaSp63.5L8W_CL	64.538	8.462	10-11	Gomphonema sp. 1 RPM		6	4	Rich	1A1	5
7C2.14KurtkrammeriaNeoamphioxys56L6W_CL	55.776	6.615	15-16	Gomphonema sp. 2 RPM		6	5	Moderate	7C2	15
7C1.1KurtkrammeriaNeoamphioxys38L5.25W_CL	38.203	5.091	14-15	Gomphonema sp. 3 RMP		6	6	Moderate	7C1	15
8A2.1KurtkrammeriaNeoamphioxys37.6L5W_CL	38.231	5.231	14-16	Gomphonema sp. 3 RMP		6	7	Moderate	8A2	37
8A2.2KurtkrammeriaNeoamphioxys37.6L5W_CL	38.231	5.231	14-16	Gomphonema sp. 3 RMP		6	8	Moderate	8A2	37
9A2.4GomphonemaSarcophagus33L5.5W_CL	34.083	5.431	17-18	Gomphonema sp. 4 RMP		6	9	Moderate	9A2	61
11B2.4GomphonemaGermainii33L5W_CL	33.13	5.289	18-19	Gomphonema sp. 4 RMP		6	10	Moderate	11B2	110
8D2.8KurtkrammeriaSp.30L4.9W_CL	30.542	5.091	17-18	Gomphonema sp. 4 RMP		6	11	Moderate	8D2	40
1C1.1Kurtkrammeria4.5L0.5W_CL	46.367	5.687	11-13	Gomphonema sp. 5 RPM		6	12	Rich	1C	7
1A1.2Kurtkrammeria5.0L0.5W_CL	51.491	5.219	12-14	Gomphonema lateripunctatum	Freshwater Benthic Diatoms of Central, Cantonati, Kelly, L-B (2017) Europe pg. 308, pl. 97	6	14	Rich	1A	5
4D2.1KurtkrammeriaNeoamphioxys33L3.8W_CL	32.369	4.29	11-12	Gomphonema cf. raraense	Jüttner, I., et al. (2018). The genus Gomphonema (Bacillariophyta) in Rara Lake, Nepal: taxonomy, morphology, habitat distribution and description of five new species, and a new record for Gomphoneis qii. Diatom Research, 33(3), 283-320. Numbers 3-4	6	15	Rich	4D2	80
10A2.10GomphoneisPseudoOkunoi30L4W_CL	30.722	3.996	12-14	Gomphonema cf. raraense	Jüttner, I., et al. (2018). The genus Gomphonema (Bacillariophyta) in Rara Lake, Nepal: taxonomy, morphology, habitat distribution and description of five new species, and a new record for Gomphoneis qii. Diatom Research, 33(3), 283-320. Numbers 3-4	6	16	Moderate	10A2	85
7C2Unknown3.0L0.3W_CL	33.572	4.256	11-12	Gomphonema cf. raraense	Jüttner, I., et al. (2018). The genus Gomphonema (Bacillariophyta) in Rara Lake, Nepal: taxonomy, morphology, habitat distribution and description of five new species, and a new record for Gomphoneis qii. Diatom Research, 33(3), 283-320. Numbers 3-4	6	17	Moderate	7C	15
1C1.3GomponemaSp28L4W_CL	28.402	3.994	13-14	Gomphonema cf. raraense	Jüttner, I., et al. (2018). The genus Gomphonema (Bacillariophyta) in Rara Lake, Nepal: taxonomy, morphology, habitat distribution and description of five new species, and a new record for Gomphoneis qii. Diatom Research, 33(3), 283-320. Numbers 3-4	6	18	Rich	1C1	7
10C2.2GomphonemaGermainii26.5L4W_CL	26.571	4.31	12-13	Gomphonema cf. raraense	Jüttner, I., et al. (2018). The genus Gomphonema (Bacillariophyta) in Rara Lake, Nepal: taxonomy, morphology, habitat distribution and description of five new species, and a new record for Gomphoneis qii. Diatom Research, 33(3), 283-320. Numbers 3-4	6	19	Moderate	10C2	87
9D2.9GomphoneisPseudoOkunoi26L3W_CL	25.732	3.801	12-15	Gomphonema cf. raraense	Jüttner, I., et al. (2018). The genus Gomphonema (Bacillariophyta) in Rara Lake, Nepal: taxonomy, morphology, habitat distribution and description of five new species, and a new record for Gomphoneis qii. Diatom Research, 33(3), 283-320. Numbers 3-4	6	20	Moderate	9D2	64
1C2.1GomphSp.24L4W_CL	24.494	3.994	13-14	Gomphonema cf. raraense	Jüttner, I., et al. (2018). The genus Gomphonema (Bacillariophyta) in Rara Lake, Nepal: taxonomy, morphology, habitat distribution and description of five new species, and a new record for Gomphoneis qii. Diatom Research, 33(3), 283-320. Numbers 3-4	6	21	Rich	1C2	7
10C2.3GomphonemaGermainii23.9L3.7W_CL	24.453	3.861	13-14	Gomphonema cf. raraense	Jüttner, I., et al. (2018). The genus Gomphonema (Bacillariophyta) in Rara Lake, Nepal: taxonomy, morphology, habitat distribution and description of five new species, and a new record for Gomphoneis qii. Diatom Research, 33(3), 283-320. Numbers 3-4	6	22	Moderate	10C2	87
9A2.10GomphoneisPsuedoOkunoi22L3W_CL	22.902	3.532	14-15	Gomphonema cf. raraense	Jüttner, I., et al. (2018). The genus Gomphonema (Bacillariophyta) in Rara Lake, Nepal: taxonomy, morphology, habitat distribution and description of five new species, and a new record for Gomphoneis qii. Diatom Research, 33(3), 283-320. Numbers 3-4	6	23	Moderate	9A2	61
8C2GomphonemaPygmaeum2.2L0.3W_CL	22.549	3.77	12-13	Gomphonema cf. raraense	Jüttner, I., et al. (2018). The genus Gomphonema (Bacillariophyta) in Rara Lake, Nepal: taxonomy, morphology, habitat distribution and description of five new species, and a new record for Gomphoneis qii. Diatom Research, 33(3), 283-320. Numbers 3-4	6	24	Moderate	8C	39
5D2.3GomphoneisPsuedoOkunoi22L3W_CL	22.263	3.575	14-15	Gomphonema cf. raraense	Jüttner, I., et al. (2018). The genus Gomphonema (Bacillariophyta) in Rara Lake, Nepal: taxonomy, morphology, habitat distribution and description of five new species, and a new record for Gomphoneis qii. Diatom Research, 33(3), 283-320. Numbers 3-4	6	25	Rich	5D2	104
8C2.2GomphoneisPsuedoOkunoi21L3.3W_CL	21.869	3.527	13-14	Gomphonema cf. raraense	Jüttner, I., et al. (2018). The genus Gomphonema (Bacillariophyta) in Rara Lake, Nepal: taxonomy, morphology, habitat distribution and description of five new species, and a new record for Gomphoneis qii. Diatom Research, 33(3), 283-320. Numbers 3-4	6	26	Moderate	8C2	39
3C3GomphoneisSp.2.0L0.35_CL	21.962	4.142	13-14	Gomphonema cf. raraense	Jüttner, I., et al. (2018). The genus Gomphonema (Bacillariophyta) in Rara Lake, Nepal: taxonomy, morphology, habitat distribution and description of five new species, and a new record for Gomphoneis qii. Diatom Research, 33(3), 283-320. Numbers 3-4	6	27	Rich	3C	55
10C1KurtkrammeriaSubspicula5.2L0.5W_CL	55.462	6	14-15	Gomphonema hebridense	Freshwater Benthic Diatoms of Central Europe Cantonati, Kelly, L-B (2017)pg. 306, pl. 100 fig. 6-10	6	28	Moderate	10C	87
7D2KurtkrammeriaNeoamphioxys5.0L0.55W_CL	56.993	6.972	13-14	Gomphonema hebridense	Freshwater Benthic Diatoms of Central Europe, Cantonati, Kelly, L-B (2017) pg. 422, pl. 54, figs 11-13	6	29	Moderate	7D	16
10A2.14KurtkrammeriaSubspicula48L5W_CL	48.382	4.889	14-15	Gomphonema hebridense	Freshwater Benthic Diatoms of Central Europe, Cantonati, Kelly, L-B (2017) pg. 306, pl. 100 fig. 6-10	6	30	Moderate	10A2	85
12B1.5KurtkrammeriaWeilandii48L5W_CL	48.511	5.824	15-15	Gomphonema hebridense	Freshwater Benthic Diatoms of Central Europe, Cantonati, Kelly, L-B (2017) pg. 306, pl. 100 fig. 6-10	6	31	Moderate	12B1	158
1C2.8KurtkrammeriaWeilandii46L5W_CL	45.338	5.434	15-15	Gomphonema hebridense	Freshwater Benthic Diatoms of Central Europe, Cantonati, Kelly, L-B (2017) pg. 306, pl. 100 fig. 6-10	6	32	Rich	1C2	7
1C2.2KurtkrammeriaWeilandii45L5W_CL	44.809	5.385	13-14	Gomphonema hebridense	Freshwater Benthic Diatoms of Central Europe, Cantonati, Kelly, L-B (2017) pg. 306, pl. 100 fig. 6-10	6	33	Rich	1C2	7
8C1KurtkrammeriaNeoamphioxys4.2L5.0W_CL	43.885	5.151	15-17	Gomphonema hebridense	Freshwater Benthic Diatoms of Central Europe, Cantonati, Kelly, L-B (2017) pg. 306, pl. 100 fig. 6-10	6	34	Moderate	8C	39
10A2.13Unknown37.5L4.9W_CL	39.759	5.23	15-16	Gomphonema hebridense	Freshwater Benthic Diatoms of Central Europe, Cantonati, Kelly, L-B (2017) pg. 306, pl. 100 fig. 6-10	6	35	Moderate	10A2	85
11D2.8KurtkrammeriaNeoamphioxys40L5W_CL	39.298	5.158	13-14	Gomphonema hebridense	Freshwater Benthic Diatoms of Central Europe, Cantonati, Kelly, L-B (2017) pg. 306, pl. 100 fig. 6-10	6	36	Moderate	11D2	112
2D2.1KurtkrammeriaSubspicula37L5W_CL	38.538	5.611	13-14	Gomphonema hebridense	Freshwater Benthic Diatoms of Central Europe, Cantonati, Kelly, L-B (2017) pg. 306, pl. 100 fig. 6-10	6	37	Rich	2D2	32
5A2.1KurtkrammeriaWeilandii38L4.5W_CL	38.579	4.429	16-17	Gomphonema hebridense	Freshwater Benthic Diatoms of Central Europe, Cantonati, Kelly, L-B (2017) pg. 306, pl. 100 fig. 6-10	6	38	Rich	5A2	101
2D1.2KurtkrammeriaWeilandii40L5W_CL	39.326	5.151	17-19	Gomphonema hebridense	Freshwater Benthic Diatoms of Central Europe, Cantonati, Kelly, L-B (2017) pg. 306, pl. 100 fig. 6-10	6	39	Rich	2D1	32
4D1.4KurtkrammeriaWeilandii39.5L5.2W_CL	39.147	5.383	15-16	Gomphonema hebridense	Freshwater Benthic Diatoms of Central Europe, Cantonati, Kelly, L-B (2017) pg. 306, pl. 100 fig. 6-10	6	40	Rich	4D1	80
4D2.5KurtkrammeriaWeilandii39L5W_CL	38.765	5.79	15-16	Gomphonema hebridense	Freshwater Benthic Diatoms of Central Europe, Cantonati, Kelly, L-B (2017) pg. 306, pl. 100 fig. 6-10	6	41	Rich	4D2	80
7C2.16KurtkrammeriaNeoamphioxys38L5W_CL	38.318	5.432	16-18	Gomphonema hebridense	Freshwater Benthic Diatoms of Central Europe, Cantonati, Kelly, L-B (2017) pg. 306, pl. 100 fig. 6-10	6	42	Moderate	7C2	15
9C2.9KurtkrammeriaNeoamphioxys36.3L4.8W_CL	36.28	4.868	13-14	Gomphonema hebridense	Freshwater Benthic Diatoms of Central Europe, Cantonati, Kelly, L-B (2017) pg. 306, pl. 100 fig. 6-10	6	43	Moderate	9C2	63
7C2.9KurtkrammeriaWeilandii34.5L4.8W_CL	34.628	4.859	15-16	Gomphonema hebridense	Freshwater Benthic Diatoms of Central Europe, Cantonati, Kelly, L-B (2017) pg. 306, pl. 100 fig. 6-10	6	44	Moderate	7C2	15
11B2.12KurtkrammeriaNeoamphioxys33.3L4.5W_CL	33.975	4.532	15-16	Gomphonema hebridense	Freshwater Benthic Diatoms of Central Europe, Cantonati, Kelly, L-B (2017) pg. 306, pl. 100 fig. 6-10	6	45	Moderate	11B2	110
3A2.3KurtkrammeriaWeilandii32L5W_CL	32.791*	6.037	15-16	Gomphonema cf. parvulum	Freshwater Benthic Diatoms of Central Europe, Cantonati, Kelly, L-B (2017) pg. 315-316, pl. 101 fig. 1-5	6	46	Rich	3A2	53
13B2.1KurtkrammeriaNeoamphioxys32L4.3W_CL	33.327	4.307	12-13	Gomphonema hebridense	Freshwater Benthic Diatoms of Central Europe, Cantonati, Kelly, L-B (2017) pg. 422, pl. 54, figs 11-13	6	46	Poor	13B2	22
1C2.4KurtkrammeriaStodderi36L5W_CL	36.472	5.37	15-16	Gomphonema sp. 6 RMP		6	47	Rich	1C2	7
6A2Unknown3.8L0.5W_CL	38.687	5.586	13-14	Gomphonema sp. 7 RMP		6	48	Rich	6A	149
4D1GomphSp3.7L0.7W_CL	40.854	7.25	13-14	Gomphonema sp. 8 RMP		6	49	Rich	4D	80
13C2.4EncyonopsisMontana44L7W_CL	43.618	7.079	19-20	Encyonopsis montana	DONA	6	50	Poor	13C2	23
13C2.5EncyonopsisMontana44L7W_CL	43.618	7.079	19-20	Encyonopsis montana	DONA	6	50	Poor	13C2	23
2A1.1GomphonemaBrebissonii50L6W_CL	51.154*	7	11-12	Gomphonema brebissonii	DONA	6	51	Rich	2A1	29
10D2.2GomphonemaBrebissonii48L7W_CL	47.96	7.684	12-13	Gomphonema brebissonii	DONA	6	52	Moderate	10D2	88
2A9Gomph4.5mic_CL	48.419	6.865	11-12	Gomphonema brebissonii	DONA	6	53	Rich	2A	29
4C1.6GomphonemaBrebissonii45L6.5W_CL	45.023	7 mid 8.169 top	10-11	Gomphonema brebissonii	DONA	6	54	Rich	4C1	79
2A3GomphBrebissonii4.5mic_CL	46.203	6.25	9-10	Gomphonema brebissonii	DONA	6	55	Rich	2A	29
2C1GomphSp4.2mic_CL	46.173	7.21	10-11	Gomphonema brebissonii	DONA	6	56	Rich	2C	31
4C5GomphSp3.9mic_CL	41.554	7.087	9-10	Gomphonema brebissonii	DONA	6	57	Rich	4C	79
1D2.6GomphonemaBrebissonii40L6W_CL	38.966	6.528 mid 6.978 top	11-12	Gomphonema brebissonii	DONA	6	58	Rich	1D2	8
2A6GomphSp4.6mic_CL	38.342	7.056	11-12	Gomphonema brebissonii	DONA	6	59	Rich	2A	29
1D2.1GomphonemaBrebissonii32L5W_CL	32.147	5.368 mid 7.406 top	11-12	Gomphonema brebissonii	DONA	6	60	Rich	1D2	8
16B2.19AchnanthidiumSp.12L3W_CL	12.355	3.389	not visible	Encyonopsis cf. minuta	DONA; Freshwater Benthic Diatoms of Central Europe, Cantonati, Kelly, L-B (2017) pg. 214, pl. 91, figs 25-35	6	67	Poor	16B2	94
16B2.18AchnanthidiumSp.12L3W_CL	12.355	3.389	not visible	Encyonopsis cf. minuta	DONA; Freshwater Benthic Diatoms of Central Europe, Cantonati, Kelly, L-B (2017) pg. 214, pl. 91, figs 25-34	6	67	Poor	16B2	94
1C9Unknown6mic_CL	65.444	10.18	11-12	Gomphonema sp. 1 RPM		6	-	Rich	1C	7
1C1GomphSp4.6mic_CL	45.824	5.941	11-15			6	Fig.	Rich	1C	7
1C4Cymbella3.3Gomph4mic_CL	40.769	4.734	11-13			6	Fig.	Rich	1C	7
1C6MaybeNav4.5mic_CL	45.748	5.689	12-15			6	Fig.	Rich	1C	7
1C8GomphSp.2.6L0.3W_CL	27.685	3.68	13-14			6	Fig.	Rich	1C	7
1D5EncyonemaSp3.5L0.5Wa_CL	35.754	4.808	8-9	Encyonema lunatum var. alaskaensis	DONA; Foged (1981) Diatoms in Alaska, Bibl. Phycol., pg. 72, F. 51:7; Freshwater Benthic Diatoms of Central Europe, Cantonati, Kelly, L-B (2017) pg. 207, pl. 90, fig. 16-19 & Krammer and Lange-Bertalot 1986, p. 308, fig. 120: 10-14	6		Rich	1D	8
1D5EncyonemaSp3.5L0.5Wb_CL	35.754	4.808	8-10	Encyonema lunatum var. alaskaensis	DONA; Foged (1981) Diatoms in Alaska, Bibl. Phycol., pg. 72, F. 51:7; Freshwater Benthic Diatoms of Central Europe, Cantonati, Kelly, L-B (2017) pg. 207, pl. 90, fig. 16-19 & Krammer and Lange-Bertalot 1986, p. 308, fig. 120: 10-15	6		Rich	1D	8
4C12Unknown4.1L0.8Lb_CL	44.108	8.822	10-12	Navicula radiosa	Lange-Bertalot, H. (2001) Navicula sensu stricto, 10 genera separated from Navicula sensu lato, Frustulia Diatoms of Europe 2: Pl: 8, Figs: 1-7 Pl 67: 1-2. Freshwater Benthic Diatoms of Central Europe, Cantonati, Kelly, L-B (2017) pg. 401, pl. 36 fig. 1-5	7	1	Rich	4C	79
4C12Unknown4.1L0.8W_CL	44.108	8.822	10-12	Navicula radiosa	Lange-Bertalot, H. (2001) Navicula sensu stricto, 10 genera separated from Navicula sensu lato, Frustulia Diatoms of Europe 2: Pl: 8, Figs: 1-7 Pl 67: 1-2. Freshwater Benthic Diatoms of Central Europe, Cantonati, Kelly, L-B (2017) pg. 401, pl. 36 fig. 1-6	7	1	Rich	4C	79
6C2.8NaviculaGermainii37L7.5W_CL	37.417	8.071	14-15	Navicula germainii	DONA	7	2	Rich	6C2	151
6C2.9NaviculaGermainii37L7.5W_CL	37.417	8.071	14-15	Navicula germainii	DONA	7	2	Rich	6C2	151
4C2Rexlowea2.6mic_CL	29.068	6.516	15-16	Navicula gregaria	DONA	7	3	Rich	4C	79
4C2.1NaviculaGregaria26L6.5W_CL	26.055	6.802	16-17	Navicula gregaria	DONA	7	4	Rich	4C2	79
13D2.10NaviculaGregaria22.2L6.1W_CL	22.56	6.336	18-19	Navicula gregaria	DONA	7	5	Poor	13D2	24
11A2.3NaviculaSp.18.2L7.2W_CL	18.496	7.409	18-20	Navicula sp. 1 RMP		7	6	Moderate	11A2	109
11A2.18NaviculaSp.14L6W_CL	14.736	5.869	20-22	Navicula sp. 1 RMP		7	7	Moderate	11A2	109
13D2.4NaviculaAntonii24L5.5W_CL	23.684	5.081	14-15	Navicula cryototenella	Lange-Bertalot, H. (2001) Navicula sensu stricto, 10 genera separated from Navicula sensu lato, Frustulia Diatoms of Europe 2: Pl: 26, Figs: 17-32.	7	8	Poor	13D2	24
10A4NaviculaCaterva1.7L0.5W_CL	17.249	4.919	14-15	Navicula veneta	Lange-Bertalot, H. (2001) Navicula sensu stricto, 10 genera separated from Navicula sensu lato, Frustulia Diatoms of Europe 2: Pl: 14, Figs: 23-30. Freshwater Benthic Diatoms of Central Europe, Cantonati, Kelly, L-B (2017) pg. 412, pl. 32 fig. 44-48	7	9	Moderate	10A	85
4C1.5UnknownSp15L7.5W_CL	15.083*	7.494	12-12	Navicula cf. catalanogermanica	Lange-Bertalot, H. (2001) Navicula sensu stricto, 10 genera separated from Navicula sensu lato, Frustulia Diatoms of Europe 2: Pl: 13, Figs: 16-24.	7	10	Rich	4C1	79
4C1.4NaviculaCaterva15L5W_CL	15.152	5.239	18-19	Navicula caterva	DONA; Lange-Bertalot, H. (2001) Navicula sensu stricto, 10 genera separated from Navicula sensu lato, Frustulia Diatoms of Europe 2: Pl: 33, Figs: 1-10.	7	11	Rich	4C1	79
4C11PlaconeisSp1.9L0.6W_CL	20.055	6.894	11-13	Navicula recens	Freshwater Benthic Diatoms of Central Europe, Cantonati, Kelly, L-B (2017) pg. 402, pl. 35 fig. 14-18	7	12	Rich	4C	79
4C11PlaconeisSp1.9L0.6Wb_CL	20.055	6.894	11-13	Navicula recens	Freshwater Benthic Diatoms of Central Europe, Cantonati, Kelly, L-B (2017) pg. 402, pl. 35 fig. 14-19	7	12	Rich	4C	79
11A2.1NaviculaSp.33L7.8W_CL	33.849	7.812	11-12	Navicula tripunctata	Lange-Bertalot, H. (2001) Navicula sensu stricto, 10 genera separated from Navicula sensu lato, Frustulia Diatoms of Europe 2: Pl: 1, Figs: 1-8.	7	13	Moderate	11A2	109
15A2.1NaviculaLibonensis30L7W_CL	31.319	7.997	9-10	Navicula streckerae	DONA; Lange-Bertalot, H. (2001) Navicula sensu stricto, 10 genera separated from Navicula sensu lato, Frustulia Diatoms of Europe 2: Pl: 14, Figs: 15-22 Pl 44 : 8-15	7	14	Poor	15A2	69
15A2.3NaviculaLibonensis30L7W_CL	31.319	7.997	9-10	Navicula streckerae	DONA; Lange-Bertalot, H. (2001) Navicula sensu stricto, 10 genera separated from Navicula sensu lato, Frustulia Diatoms of Europe 2: Pl: 14, Figs: 15-22 Pl 44 : 8-16	7	14	Poor	15A2	69
4D2NaviculaSp3.0L0.6W_CL	31.45	6.955	13-14	Gomphonema cf. parvulum	Freshwater Benthic Diatoms of Central Europe, Cantonati, Kelly, L-B (2017) pg. 315-316, pl. 101 fig. 1-5	7	15	Rich	4D	80
13D2.12NaviculaSymmetrica25L6.5W_CL	25.13	5.9	14-14	Navicula erifuga	DONA; Lange-Bertalot, H. (2001) Navicula sensu stricto, 10 genera separated from Navicula sensu lato, Frustulia Diatoms of Europe 2: Pl: 35, Figs: 14-39.	7	15	Poor	13D2	24
5C1NaviculaAntonii1.9L0.7W_CL	19.085	7.521	13-14	Navicula antonii	DONA; Lange-Bertalot, H. (2001) Navicula sensu stricto, 10 genera separated from Navicula sensu lato, Frustulia Diatoms of Europe 2: Pl: 13, Figs: 1-15 Pl. 28: 6	7	16	Rich	5C	103
4C8Rexlowea1.9mic_CL	20.141	4.027	15-17	Navicula tenelloides	Lange-Bertalot, H. (2001) Navicula sensu stricto, 10 genera separated from Navicula sensu lato, Frustulia Diatoms of Europe 2: Pl: 32, Figs: 1-10.	7	17	Rich	4C	79
18A2.3HippodontonaSp.18L4W_CL	17.907	4.621	9-10	Hippodonta pseudopinnularia	Lange-Bertalot, H. (2001). Navicula sensu stricto, Diatoms of Europe, Diatoms of the European Inland waters and comparable habitats. A.R.G. Gantner Verlag K.G.,. 2: pp. 1-526. page(s): p. 103, 222; pl. 77, fig. 1-8	7	22	Poor	18A2	165
13A1.8HippodontaHungarica15.5L3.5W_CL	16.317	4.01	9-10	Hippodonta pseudopinnularia	Lange-Bertalot, H. (2001). Navicula sensu stricto, Diatoms of Europe, Diatoms of the European Inland waters and comparable habitats. A.R.G. Gantner Verlag K.G.,. 2: pp. 1-526. page(s): p. 103, 222; pl. 77, fig. 1-8	7	23	Poor	13A1	21
18D1.2KobayasiellaParasubtilissma34L4W_CL	34.596	4.366	not visible	Kobayasiella parasubtilissma	DONA	8	1	Poor	18D1	168
18B2KobayasiellaParasubtilissma3.1L0.4W_CL	31.644	4.812	not visible	Kobayasiella parasubtilissma	DONA	8	2	Poor	18B	166
18D1.10KobayasiellaParasubtilissma31.7L4W_CL	31.783	4.397	not visible	Kobayasiella parasubtilissma	DONA	8	3	Poor	18D1	168
18D1KobayasiellaParasubtilissma3.0L0.4W_CL	31.23	4.475	not visible	Kobayasiella parasubtilissma	DONA	8	4	Poor	18D	168
10D2KobayasiellaParasubtilissmaLessDistorted_CL	30.581	4.55	not visible	Kobayasiella parasubtilissma	DONA	8	5	Moderate	10D	88
18D1.1KobayasiellaParasubtilissma31L4W_CL	30.792	4.144	not visible	Kobayasiella parasubtilissma	DONA	8	6	Poor	18D1	168
10D1.3KobayasiellaParasubtillissma25.5L4.5W_CL	30.673	4.552	not visible	Kobayasiella parasubtilissma	DONA	8	7	Moderate	10D1	88
18D1.3KobayasiellaParasubtilissma30L4W_CL	30.253	4.344	not visible	Kobayasiella parasubtilissma	DONA	8	8	Poor	18D1	168
10D1.6KobayasiellaParasubtilissma30L4.4W_CL	30.348	4.503	not visible	Kobayasiella parasubtilissma	DONA	8	9	Moderate	10D1	88
10D1.4KobayasiellaParasubtillissma29.8L4.4W_CL	29.784	4.548	not visible	Kobayasiella parasubtilissma	DONA	8	10	Moderate	10D1	88
4D5Unknown1.5L0.3W_CL	15.863	3.728	19-20	Encyonopsis robusta	DONA; Bahls, L. (2013) Encyonopsis from western North America	8	11	Rich	4D	80
16B3MaybeAdlafiaMultnomahii1.4L0.35W_CL	14.689	3.083	20-22*	Encyonopsis thumensis	DONA	8	12	Poor	16B	94
16B2.22SellaphoraAtomoides11L2.5W_CL	11.685	2.481	not visible	Achnanthidium minutissimum var. jackii	Freshwater Benthic Diatoms of Central Europe, Cantonati, Kelly, L-B (2017) pg. 85-87, pl. 24, figs 27-34; Potapova, M. and Hamilton, P. B. (2007) Figure 8, z-ab	8	13	Poor	16B2	94
16B4MaybeAdlafiaMultnomahii1.0L0.35W_CL	9.894	3.912	24-25*	Adlafia multnomahii	DONA	8	14	Poor	16B	94
10A1.2NediumBisulcatum69L10W_CL	69.308	9.615*	26-28	Neidium bisulcatum	Freshwater Benthic Diatoms of Central Europe, Cantonati, Kelly, L-B (2017) pg. 422, pl. 54, figs 11-13	8	15	Moderate	10A1	85
12B2.4NediumBisulcatum60L7W_CL	59.692	7.926	not visible	Neidium bisulcatum	Freshwater Benthic Diatoms of Central Europe, Cantonati, Kelly, L-B (2017) pg. 422, pl. 54, figs 11-13	8	16	Moderate	12B2	158
12B1.2NediumBisulcatum57L7W_CL	52.769	6.692*	not visible	Neidium bisulcatum	Freshwater Benthic Diatoms of Central Europe, Cantonati, Kelly, L-B (2017) pg. 422, pl. 54, figs 11-13	8	17	Moderate	12B1	158
12B1.4NediumiumInnominata50L6W_CL	50.077	7.386	not visible	Neidium bisulcatum	Freshwater Benthic Diatoms of Central Europe, Cantonati, Kelly, L-B (2017) pg. 422, pl. 54, figs 11-13	8	18	Moderate	12B1	158
12B2Unknown4.7L0.5W_CL	48.096	5.944*	not visible	Neidium bisulcatum	Freshwater Benthic Diatoms of Central Europe, Cantonati, Kelly, L-B (2017) pg. 422, pl. 54, figs 11-13	8	19	Moderate	12B	158
12B2.35NediumSp.53L5.8W_CL	54.462	6.231*	not visible	Neidium bisulcatum	Freshwater Benthic Diatoms of Central Europe, Cantonati, Kelly, L-B (2017) pg. 422, pl. 54, figs 11-13	8	20	Moderate	12B2	158
12B2.13NediumBisulcatum49L7W_CL	48.53	8.223	not visible	Neidium bisulcatum	Freshwater Benthic Diatoms of Central Europe, Cantonati, Kelly, L-B (2017) pg. 422, pl. 54, figs 11-13	8	21	Moderate	12B2	158
12B2.31NediumSp.35.1L6W_CL	35.588	6.895	not visible	Neidium bisulcatum	Freshwater Benthic Diatoms of Central Europe, Cantonati, Kelly, L-B (2017) pg. 422, pl. 54, figs 11-13	8	22	Moderate	12B2	158
12B2.32NediumSp.35.1L6W_CL	35.588	6.895	not visible	Neidium bisulcatum	Freshwater Benthic Diatoms of Central Europe, Cantonati, Kelly, L-B (2017) pg. 422, pl. 54, figs 11-13	8	22	Moderate	12B2	158
16D2.7NediumSp.30L6W_CL	30.578	6.567*	not clear	Neidium bisulcatum	Freshwater Benthic Diatoms of Central Europe, Cantonati, Kelly, L-B (2017) pg. 422, pl. 54, figs 11-13	8	23	Poor	16D2	96
8C3Unknown2.7L0.5W_CL	28.606	5.647*	not visible	Neidium bisulcatum	Freshwater Benthic Diatoms of Central Europe, Cantonati, Kelly, L-B (2017) pg. 422, pl. 54, figs 11-13	8	24	Moderate	8C	39
16D2.2NediumSp.36L8W_CL	36.631	8.452	22-24	Neidium bisulcatum var. subampliatum	Freshwater Benthic Diatoms of Central Europe, Cantonati, Kelly, L-B (2017) pg. 422, pl. 54, figs 11-13	8	25	Poor	16D2	96
16D2.3NediumSp.36L8W_CL	36.631	8.452	22-24	Neidium bisulcatum var. subampliatum	Freshwater Benthic Diatoms of Central Europe, Cantonati, Kelly, L-B (2017) pg. 422, pl. 54, figs 11-14	8	25	Poor	16D2	96
1B18Unknown15.0L0.6Wa_CL	150.162	7.377	14-17	Stenopterobia anceps	K. Krammer H. Lange-Bertalot (1988) Bacillariophyceae Part 2, Pg. 563 Pl. 171 Fig. 1-4	9	1	Rich	1B	6
1D2.4StenopterobiaPartial85L6W_CL	~85.721	5.674	20-22	Stenopterobia anceps	K. Krammer H. Lange-Bertalot (1988) Bacillariophyceae Part 2, Pg. 563 Pl. 171 Fig. 1-4	9	2	Rich	1D2	8
15A1.1StenopterobiaSp75L4W_CL	76.081	4.001	25-27	Stenopterobia delicatissima	K. Krammer H. Lange-Bertalot (1988) Bacillariophyceae Part 2, Pg. 568 Pl. 174 Fig. 1-12	9	3	Poor	15A1	69
15A1.2StenopterobiaSp67L4.3W_CL	67.311	4.308	25-28	Stenopterobia delicatissima	K. Krammer H. Lange-Bertalot (1988) Bacillariophyceae Part 2, Pg. 568 Pl. 174 Fig. 1-12	9	4	Poor	15A1	69
14B2.3StenopterobiaSp.Girdle62.8L4.4W_CL	65.695	4.464?	not clear	Stenopterobia delicatissima	K. Krammer H. Lange-Bertalot (1988) Bacillariophyceae Part 2, Pg. 568 Pl. 174 Fig. 1-12	9	5	Poor	14B2	46
14B2.7StenopterobiaSp.Girdle65L-W_CL	64.308	-	22-24	Stenopterobia delicatissima	K. Krammer H. Lange-Bertalot (1988) Bacillariophyceae Part 2, Pg. 568 Pl. 174 Fig. 1-12	9	6	Poor	14B2	46
14B3NitzchiaSp.6.0L4.0W_CL	64.863	4.462	18-24	Stenopterobia delicatissima	K. Krammer H. Lange-Bertalot (1988) Bacillariophyceae Part 2, Pg. 568 Pl. 174 Fig. 1-12	9	7	Poor	14B	46
15B1.8StenopterobiaSp.64.5L4.5W_CL	64.692	4.077	26-27	Stenopterobia delicatissima	K. Krammer H. Lange-Bertalot (1988) Bacillariophyceae Part 2, Pg. 568 Pl. 174 Fig. 1-12	9	8	Poor	15B1	70
14B2.2StenopterobiaSp.61.7L4.1W_CL	63	4.077	17-24	Stenopterobia delicatissima	K. Krammer H. Lange-Bertalot (1988) Bacillariophyceae Part 2, Pg. 568 Pl. 174 Fig. 1-12	9	9	Poor	14B2	46
15A3NitzschiodSp.6.0L0.4W_CL	62.616	4.538	20-22	Stenopterobia delicatissima	K. Krammer H. Lange-Bertalot (1988) Bacillariophyceae Part 2, Pg. 568 Pl. 174 Fig. 1-12	9	10	Poor	15A	69
13B2.2StenopterobiaSp.52L5W_CL	53.154	4.078	25-30?	Stenopterobia delicatissima	K. Krammer H. Lange-Bertalot (1988) Bacillariophyceae Part 2, Pg. 568 Pl. 174 Fig. 1-12	9	11	Poor	13B2	22
15A2.5StenopterobiaSp.-L-W_CL	-	4.551	19-22	Stenopterobia delicatissima	K. Krammer H. Lange-Bertalot (1988) Bacillariophyceae Part 2, Pg. 568 Pl. 174 Fig. 1-12	9	12	Poor	15A2	69
3A1PinnulariaSp17.0L1.9Wb_CL	181.31	20.961	6-7	Pinnularia neomajor	Freshwater Benthic Diatoms of Central Europe, Cantonati, Kelly, L-B (2017) pg. 484, pl. 74, fig. 2	10	1	Rich	3A	53
12B2.23PinnulariaStreptoraphe171L22W_CL	174.08	20.93	7-8	Pinnularia neomajor	Freshwater Benthic Diatoms of Central Europe, Cantonati, Kelly, L-B (2017) pg. 484, pl. 74, fig. 2	10	2	Moderate	12B2	158
12C2.1PinnulariaSp.162L19.5W_CL	163.233	20.315	6-7	Pinnularia neomajor	Freshwater Benthic Diatoms of Central Europe, Cantonati, Kelly, L-B (2017) pg. 484, pl. 74, fig. 2	10	3	Moderate	12C2	159
6D2.1PinnulariaStreptoraphe143L18W_CL	142.538	18.387	6-7	Pinnularia neomajor	Freshwater Benthic Diatoms of Central Europe, Cantonati, Kelly, L-B (2017) pg. 484, pl. 74, fig. 2	10	4	Rich	6D2	152
6B2.5PinnulariaStreptoraphe135L17W_CL	133.944	17.154	6-7	Pinnularia neomajor	Freshwater Benthic Diatoms of Central Europe, Cantonati, Kelly, L-B (2017) pg. 484, pl. 74, fig. 2	10	5	Rich	6B2	150
4B2.2PinnulariaStreptoraphe121L16.5W_CL	118.536	17.035	6-7	Pinnularia neomajor	Freshwater Benthic Diatoms of Central Europe, Cantonati, Kelly, L-B (2017) pg. 484, pl. 74, fig. 2	10	6	Rich	4B2	78
8C1.6Pinnulariagenkalii129L16.2W_CL	131.077	16.311	7-8	Pinnularia genkalii	Krammer, K. (2000) The genus Pinnularia The Diatoms of Europe. Diatoms of Inland Waters and Comparable Habitats 1: Pl. 203 figs. 1-4	11	1	Moderate	8C1	39
9D1PinnulariaSp12.8L1.7Wb_CL	128.154	17.692	6-7	Pinnularia genkalii	Krammer, K. (2000) The genus Pinnularia The Diatoms of Europe. Diatoms of Inland Waters and Comparable Habitats 1: Pl. 203 figs. 1-4	11	2	Moderate	9D	64
7A3PinnulariaSp10.5L1.6W_CL	121.391	19.54	5-6*	Pinnularia genkalii	Krammer, K. (2000) The genus Pinnularia The Diatoms of Europe. Diatoms of Inland Waters and Comparable Habitats 1: Pl. 203 figs. 1-4	11	3	Moderate	7A	13
4A7PinnulariaSp10.1L1.4Wb_CL	110.574	15.82	5-6 central/ 6-8 apices	Pinnularia ilkaschoenfelderae	Krammer, K. (2000) The genus Pinnularia The Diatoms of Europe. Diatoms of Inland Waters and Comparable Habitats 1: pl. 204, figs. 2-6	11	4	Rich	4A	77
12A2PinnulariaSp13.0L1.3W_CL	129.078	14.616	9-10	Pinnularia crucifera	Krammer, K. (2000) The genus Pinnularia The Diatoms of Europe. Diatoms of Inland Waters and Comparable Habitats 1: Pl. 122, Figs. 1-5	11	5	Moderate	12A	157
18D2.3PinnulariaCruxarea113L12W_CL	116.08	12.693	9-10	Pinnularia crucifera	Krammer, K. (2000) The genus Pinnularia The Diatoms of Europe. Diatoms of Inland Waters and Comparable Habitats 1: Pl. 122, Figs. 1-5	11	6	Poor	18D2	168
12B2.18PinnulariaSpGirdle104.5L-W_CL	106.238	-	8-9	Pinnularia crucifera	Krammer, K. (2000) The genus Pinnularia The Diatoms of Europe. Diatoms of Inland Waters and Comparable Habitats 1: Pl. 122, Figs. 1-5	11	7	Moderate	12B2	158
12B2.21PinnulariaCruxarea100L10W_CL	101.077	11.308	9-10	Pinnularia crucifera	Krammer, K. (2000) The genus Pinnularia The Diatoms of Europe. Diatoms of Inland Waters and Comparable Habitats 1: Pl. 122, Figs. 1-5	11	8	Moderate	12B2	158
5C2.1PinnulariaSp.120L12W_CL	~120.462	12.358	9-10	Pinnularia crucifera	Krammer, K. (2000) The genus Pinnularia The Diatoms of Europe. Diatoms of Inland Waters and Comparable Habitats 1: Pl. 122, Figs. 1-5	11	9	Rich	5C2	103
11D2.10PinnulariaEifelana97L12W_CL	97.231	11.698	8-9	Pinnularia hustedtii	Krammer, K. (2000) The genus Pinnularia The Diatoms of Europe. Diatoms of Inland Waters and Comparable Habitats 1: Pg. 145; Molder (1951) Pl. 27 Fig. 3:1	12	1	Moderate	11D2	112
11A2.10PinnulariaSp.94L11.3W_CL	94.923	11.463	8-9	Pinnularia hustedtii	Krammer, K. (2000) The genus Pinnularia The Diatoms of Europe. Diatoms of Inland Waters and Comparable Habitats 1: Pg. 145; Molder (1951) Pl. 27 Fig. 3:1	12	2	Moderate	11A2	109
8B2.1PinnulariaSp.90L10W_CL	90.923	10.846	8-9	Pinnularia hustedtii	Krammer, K. (2000) The genus Pinnularia The Diatoms of Europe. Diatoms of Inland Waters and Comparable Habitats 1: Pg. 145; Molder (1951) Pl. 27 Fig. 3:1	12	3	Moderate	8B2	38
12B1.1PinnulariaSpp89L11W_CL	89.385	11.231	8-9	Pinnularia hustedtii	Krammer, K. (2000) The genus Pinnularia The Diatoms of Europe. Diatoms of Inland Waters and Comparable Habitats 1: Pg. 145; Molder (1951) Pl. 27 Fig. 3:1	12	4	Moderate	12B1	158
4B1PinnulariaSp8.0L1.0W_CL	88.525	11.639	8-9	Pinnularia hustedtii	Krammer, K. (2000) The genus Pinnularia The Diatoms of Europe. Diatoms of Inland Waters and Comparable Habitats 1: Pg. 145; Molder (1951) Pl. 27 Fig. 3:1	12	5	Rich	4B	78
12B1.6PinnulariaEiflana80L10W_CL	81.308	11.616	8-9	Pinnularia hustedtii	Krammer, K. (2000) The genus Pinnularia The Diatoms of Europe. Diatoms of Inland Waters and Comparable Habitats 1: Pg. 145; Molder (1951) Pl. 27 Fig. 3:1	12	6	Moderate	12B1	158
3D4PinnulariaSp.7.8L1.0W_CL	84.426	12.623	6-8*	Pinnularia hustedtii	Krammer, K. (2000) The genus Pinnularia The Diatoms of Europe. Diatoms of Inland Waters and Comparable Habitats 1: Pg. 145; Molder (1951) Pl. 27 Fig. 3:1	12	7	Rich	3D	56
8B1.4PinnulariaSp58L6.5W_CL	58.16	~6.491	13-14*	Pinnularia tirolensis	Krammer, K. (2000) The genus Pinnularia The Diatoms of Europe. Diatoms of Inland Waters and Comparable Habitats 1: pl. 65, figs. 2-8/11-13	12	9	Moderate	8B1	38
3D2.3PinnulariaSp.55.5L6W_CL	56.232	6.773	10-11	Pinnularia tirolensis	Krammer, K. (2000) The genus Pinnularia The Diatoms of Europe. Diatoms of Inland Waters and Comparable Habitats 1: pl. 65, figs. 2-8/11-13	12	10	Rich	3D2	56
3B1PinnulariaBacilliformis4.7L0.7W_CL	50.383	7.494	9-10	Pinnularia tirolensis	Krammer, K. (2000) The genus Pinnularia The Diatoms of Europe. Diatoms of Inland Waters and Comparable Habitats 1: pl. 65, figs. 2-8/11-13	12	11	Rich	3B	54
5B2.4PinnulariaSp.79L10.5W_CL	78.618	11.001	9-10	Pinnularia cruxarea	Krammer, K. (2000) The genus Pinnularia The Diatoms of Europe. Diatoms of Inland Waters and Comparable Habitats 1: pl. 123, figs. 1-7	12	12	Rich	5B2	102
3D3PinnulariaSp.7.6L0.8W_CL	81.475	9.672	14-14	Pinnularia spitsbergensis	Krammer, K. (2000) The genus Pinnularia The Diatoms of Europe. Diatoms of Inland Waters and Comparable Habitats 1: pl. 121a, figs. 1-9	12	13	Rich	3D	56
12B2.7PinnulariaGirdle72.8L-W_CL	73.077	-	9-10	Pinnularia aequilateralis	Patrick & Freese (1961) Alaska: Proc. Acad. Nat. Sci. Philadelphia, 112 (6): 228 Pg. 228, Pl. 3, Fig. 3	12	18	Moderate	12B2	158
4A4PinnulariaSp7.0L1.0W_CL	82.541	11.885	7-9 central/ 9-10 apices	Pinnularia aestaurii var. interrupta	Foged, N. (1981) Diatoms in Alaska Bibliotheca Phycologica, Pl. 44 Fig 3. See also: Cleve-Euler, A. (Cleve). (1934). The Diatoms of Finnish Lapland. Societas Scientiarum Fennica. Commentationes Biologicae. 4(14): 154 pp., 6 pls.page(s): p. 44; pl. 2, fig. 58	13	1	Rich	4A	77
6C2.2PinnulariaSp.78L10W_CL	79.923	10.389	8-9	Pinnularia aestaurii var. interrupta	Foged, N. (1981) Diatoms in Alaska Bibliotheca Phycologica, Pl. 44 Fig 3. See also: Cleve-Euler, A. (Cleve). (1934). The Diatoms of Finnish Lapland. Societas Scientiarum Fennica. Commentationes Biologicae. 4(14): 154 pp., 6 pls.page(s): p. 44; pl. 2, fig. 58	13	2	Rich	6C2	151
6A2.2PinnulariaSp.76L10.5W_CL	77.538	10.385	9-10	Pinnularia aestaurii var. interrupta	Foged, N. (1981) Diatoms in Alaska Bibliotheca Phycologica, Pl. 44 Fig 3. See also: Cleve-Euler, A. (Cleve). (1934). The Diatoms of Finnish Lapland. Societas Scientiarum Fennica. Commentationes Biologicae. 4(14): 154 pp., 6 pls.page(s): p. 44; pl. 2, fig. 58	13	3	Rich	6A2	149
5C2.2PinnulariaSp.73.8L9.5W_CL	74.93	9.77	9-10	Pinnularia aestaurii var. interrupta	Foged, N. (1981) Diatoms in Alaska Bibliotheca Phycologica, Pl. 44 Fig 3. See also: Cleve-Euler, A. (Cleve). (1934). The Diatoms of Finnish Lapland. Societas Scientiarum Fennica. Commentationes Biologicae. 4(14): 154 pp., 6 pls.page(s): p. 44; pl. 2, fig. 58	13	4	Rich	5C2	103
6A2.1PinnulariaSp.74L11W_CL	74.002	11.231	9-10	Pinnularia aestaurii var. interrupta	Foged, N. (1981) Diatoms in Alaska Bibliotheca Phycologica, Pl. 44 Fig 3. See also: Cleve-Euler, A. (Cleve). (1934). The Diatoms of Finnish Lapland. Societas Scientiarum Fennica. Commentationes Biologicae. 4(14): 154 pp., 6 pls.page(s): p. 44; pl. 2, fig. 58	13	5	Rich	6A2	149
11C2.4PinnulariaEifelana72L10W_CL	73.615	10.213	9-10	Pinnularia aestaurii var. interrupta	Foged, N. (1981) Diatoms in Alaska Bibliotheca Phycologica, Pl. 44 Fig 3. See also: Cleve-Euler, A. (Cleve). (1934). The Diatoms of Finnish Lapland. Societas Scientiarum Fennica. Commentationes Biologicae. 4(14): 154 pp., 6 pls.page(s): p. 44; pl. 2, fig. 58	13	6	Moderate	11C2	111
5B2.1PinnulariaSp.69.9L10.6W_CL	70.004	10.539	9-10	Pinnularia aestaurii var. interrupta	Foged, N. (1981) Diatoms in Alaska Bibliotheca Phycologica, Pl. 44 Fig 3. See also: Cleve-Euler, A. (Cleve). (1934). The Diatoms of Finnish Lapland. Societas Scientiarum Fennica. Commentationes Biologicae. 4(14): 154 pp., 6 pls.page(s): p. 44; pl. 2, fig. 58	13	7	Rich	5B2	102
12B2.28PinnulariaCruciferaGirdle70L-W_CL	70.692	-	9-10	Pinnularia aestaurii var. interrupta	Foged, N. (1981) Diatoms in Alaska Bibliotheca Phycologica, Pl. 44 Fig 3. See also: Cleve-Euler, A. (Cleve). (1934). The Diatoms of Finnish Lapland. Societas Scientiarum Fennica. Commentationes Biologicae. 4(14): 154 pp., 6 pls.page(s): p. 44; pl. 2, fig. 58	13	8	Moderate	12B2	158
12B2.26PinnulariaSp62.2L10W_CL	63.693	10.54	9-10	Pinnularia aestaurii var. interrupta	Foged, N. (1981) Diatoms in Alaska Bibliotheca Phycologica, Pl. 44 Fig 3. See also: Cleve-Euler, A. (Cleve). (1934). The Diatoms of Finnish Lapland. Societas Scientiarum Fennica. Commentationes Biologicae. 4(14): 154 pp., 6 pls.page(s): p. 44; pl. 2, fig. 58	13	9	Moderate	12B2	158
12B2.20PinnulariaEifelana61.4L10W_CL	63.231	10.618	9-10	Pinnularia aestaurii var. interrupta	Foged, N. (1981) Diatoms in Alaska Bibliotheca Phycologica, Pl. 44 Fig 3. See also: Cleve-Euler, A. (Cleve). (1934). The Diatoms of Finnish Lapland. Societas Scientiarum Fennica. Commentationes Biologicae. 4(14): 154 pp., 6 pls.page(s): p. 44; pl. 2, fig. 58	13	10	Moderate	12B2	158
12B1.9PinnulariaEiflana60L10W_CL	61.615	10.003	10-11	Pinnularia aestaurii var. interrupta	Foged, N. (1981) Diatoms in Alaska Bibliotheca Phycologica, Pl. 44 Fig 3. See also: Cleve-Euler, A. (Cleve). (1934). The Diatoms of Finnish Lapland. Societas Scientiarum Fennica. Commentationes Biologicae. 4(14): 154 pp., 6 pls.page(s): p. 44; pl. 2, fig. 58	13	11	Moderate	12B1	158
12B2.15PinnulariaSp.70.8L9W_CL	71.308	8.616	8-9	Pinnularia aequilateralis	Patrick & Freese (1961) Alaska: Proc. Acad. Nat. Sci. Philadelphia, 112 (6): 228 Pg. 228, Pl. 3, Fig. 3	13	19	Moderate	12B2	158
16A1.1PinnulariaCruxarea116L13.2W_CL	119.624	13.385	8-9	Pinnularia crucifera	Krammer, K. (2000) The genus Pinnularia The Diatoms of Europe. Diatoms of Inland Waters and Comparable Habitats 1: Pl. 122, Figs. 1-5	14	1	Poor	16A1	93
11D1.2PinnulariaCrucifera107L12W_CL	111.007	11.923	9-10	Pinnularia crucifera	Krammer, K. (2000) The genus Pinnularia The Diatoms of Europe. Diatoms of Inland Waters and Comparable Habitats 1: Pl. 122, Figs. 1-5	14	2	Moderate	11D1	112
15D1PinnulariaSp.10.7L1.2W_CL	110.231	13	9-10	Pinnularia crucifera	Krammer, K. (2000) The genus Pinnularia The Diatoms of Europe. Diatoms of Inland Waters and Comparable Habitats 1: Pl. 122, Figs. 1-5	14	3	Poor	15D	72
17B1.1PinnulariaCrucifera91L11W_CL	92.923	11.769	9-10	Pinnularia crucifera	Krammer, K. (2000) The genus Pinnularia The Diatoms of Europe. Diatoms of Inland Waters and Comparable Habitats 1: Pl. 122, Figs. 1-5	14	4	Poor	17B1	118
2B1.1PinnulariaEifelana90L10W_CL	92	10.846	8-10	Pinnularia crucifera	Krammer, K. (2000) The genus Pinnularia The Diatoms of Europe. Diatoms of Inland Waters and Comparable Habitats 1: Pl. 122, Figs. 1-5	14	5	Rich	2B1	30
16D1PinnulariaSp.8.4L1.1W_CL	86.773	11.615	9-10	Pinnularia crucifera	Krammer, K. (2000) The genus Pinnularia The Diatoms of Europe. Diatoms of Inland Waters and Comparable Habitats 1: Pl. 122, Figs. 1-5	14	6	Poor	16D	96
10C1.2PinnulariaGirdle80L_CL	81.946	-	10-11	Pinnularia crucifera	Krammer, K. (2000) The genus Pinnularia The Diatoms of Europe. Diatoms of Inland Waters and Comparable Habitats 1: Pl. 122, Figs. 1-5	14	7	Moderate	10C1	87
3A2PinnulariaBorealis4.5L1.0W_CL	48.864	11.513	4-5	Pinnularia borealis var. ?	DONA; Krammer, K. (2000) The genus Pinnularia The Diatoms of Europe. Diatoms of Inland Waters and Comparable Habitats 1: Pl. 7, Figs. 1-5	14	8	Rich	3A	53
5C3Unknown2.7L0.5Wa_CL	27.23	5.226	11-12	Pinnularia obscura	Krammer, K. (2000) The genus Pinnularia The Diatoms of Europe. Diatoms of Inland Waters and Comparable Habitats 1: pl. 13, figs. 10-21	14	9	Rich	5C	103
5C3Unknown2.7L0.5Wb_CL	27.23	5.226	11-12	Pinnularia obscura	Krammer, K. (2000) The genus Pinnularia The Diatoms of Europe. Diatoms of Inland Waters and Comparable Habitats 1: pl. 13, figs. 10-21	14	9	Rich	5C	103
11A3Unknown2.7L0.5W_CL	28.048	5.466	12-13	Pinnularia obscura	Krammer, K. (2000) The genus Pinnularia The Diatoms of Europe. Diatoms of Inland Waters and Comparable Habitats 1: pl. 13, figs. 10-21	14	10	Moderate	11A	109
11A3Unknown2.7L0.5Wb_CL	28.048	5.466	11-13	Pinnularia obscura	Krammer, K. (2000) The genus Pinnularia The Diatoms of Europe. Diatoms of Inland Waters and Comparable Habitats 1: pl. 13, figs. 10-21	14	10	Moderate	11A	109
8B1.1PinnulariaBullacostae42.5L5.5W_CL	42.73	5.881	12-13	Pinnularia subcapitata var. subrostrata	Krammer, K. (2000) The genus Pinnularia The Diatoms of Europe. Diatoms of Inland Waters and Comparable Habitats 1: pl. 90, figs. 18-23	14	11	Moderate	8B1	38
8B1Unknown3.7L0.5W_CL	37.566	5.548	12-13	Pinnularia subcapitata var. subrostrata	Krammer, K. (2000) The genus Pinnularia The Diatoms of Europe. Diatoms of Inland Waters and Comparable Habitats 1: pl. 90, figs. 18-23	14	12	Moderate	8B	38
11A5PinnulariaBullacostae3.5L0.5W_CL	36.067	5.633	12-13	Pinnularia subcapitata var. subrostrata	Krammer, K. (2000) The genus Pinnularia The Diatoms of Europe. Diatoms of Inland Waters and Comparable Habitats 1: pl. 90, figs. 18-23	14	13	Moderate	11A	109
10C2.4PinnulariaBullacostae33.7L5.2W_CL	34.227	5.717	12-13	Pinnularia subcapitata var. subrostrata	Krammer, K. (2000) The genus Pinnularia The Diatoms of Europe. Diatoms of Inland Waters and Comparable Habitats 1: pl. 90, figs. 18-23	14	14	Moderate	10C2	87
7C1.3PinnulariaBullacostae34L6W_CL	33.583	5.28	13-14	Pinnularia subcapitata var. subrostrata	Krammer, K. (2000) The genus Pinnularia The Diatoms of Europe. Diatoms of Inland Waters and Comparable Habitats 1: pl. 90, figs. 18-23	14	15	Moderate	7C1	15
5C2.3PinnulariaSp.38L4.5W_CL	38.359	4.918	10-11	Pinnularia subcapitata var. cf. elongata	Krammer, K. (2000) The genus Pinnularia The Diatoms of Europe. Diatoms of Inland Waters and Comparable Habitats 1: pl. 90, figs. 24-28	14	16	Rich	5C2	103
15A2.4PinnulariaBullacostae46L5.5W_CL	46.566	5.998*	10-11	Pinnularia cf. pulchra	Krammer, K. (2000) The genus Pinnularia The Diatoms of Europe. Diatoms of Inland Waters and Comparable Habitats 1: pl. 215, figs. 1-3	14	17	Poor	15A2	69
12B2.16PinnulariaSp.45.6L6W_CL	45.963	6.635	9-10	Pinnularia cf. pulchra	Krammer, K. (2000) The genus Pinnularia The Diatoms of Europe. Diatoms of Inland Waters and Comparable Habitats 1: pl. 215, figs. 1-3	14	18	Moderate	12B2	158
12B1.14PinnulariaBullacostae40L5W_CL	40.752	5.482*	11-12	Pinnularia cf. pulchra	Krammer, K. (2000) The genus Pinnularia The Diatoms of Europe. Diatoms of Inland Waters and Comparable Habitats 1: pl. 215, figs. 1-3	14	19	Moderate	12B1	158
7C1PinnulariaSp.3.8L0.5W_CL	44.179	6.225*	10-11	Pinnularia pulchra	Krammer, K. (2000) The genus Pinnularia The Diatoms of Europe. Diatoms of Inland Waters and Comparable Habitats 1: pl. 215, figs. 1-3	14	20	Moderate	7C	15
1D1.2PinnulariaSp40L5.5W_CL	39.797	5.538*	11-12	Pinnularia cf. pulchra	Krammer, K. (2000) The genus Pinnularia The Diatoms of Europe. Diatoms of Inland Waters and Comparable Habitats 1: pl. 215, figs. 1-3	14	21	Rich	1D1	8
11D2.9PinnulariaBullacostae38.8L6W_CL	39.318	5.841*	10-11	Pinnularia cf. pulchra	Krammer, K. (2000) The genus Pinnularia The Diatoms of Europe. Diatoms of Inland Waters and Comparable Habitats 1: pl. 215, figs. 1-3	14	22	Moderate	11D2	112
9C2.5PinnulariaBullacostae35.2L5.6W_CL	35.302	5.565*	11-12	Pinnularia cf. pulchra	Krammer, K. (2000) The genus Pinnularia The Diatoms of Europe. Diatoms of Inland Waters and Comparable Habitats 1: pl. 215, figs. 1-3	14	23	Moderate	9C2	63
8C2.3PinnulariaBullacostae34.4L5W_CL	34.781	5.168*	12-13	Pinnularia cf. pulchra	Krammer, K. (2000) The genus Pinnularia The Diatoms of Europe. Diatoms of Inland Waters and Comparable Habitats 1: pl. 215, figs. 1-3	14	24	Moderate	8C2	39
12B1.11PinnulariaBullacostae33L5W_CL	33.608	5.27*	11-12	Pinnularia cf. pulchra	Krammer, K. (2000) The genus Pinnularia The Diatoms of Europe. Diatoms of Inland Waters and Comparable Habitats 1: pl. 215, figs. 1-3	14	25	Moderate	12B1	158
11D13.2L0.5W_CL	32.782	5.237	12-13	Pinnularia pulchra	Krammer, K. (2000) The genus Pinnularia The Diatoms of Europe. Diatoms of Inland Waters and Comparable Habitats 1: pl. 215, figs. 1-3	14	26	Moderate	11D	112
12B2.17PinnulariaSp.31.8L5.2W_CL	32.099	5.35*	12-13	Pinnularia cf. pulchra	Krammer, K. (2000) The genus Pinnularia The Diatoms of Europe. Diatoms of Inland Waters and Comparable Habitats 1: pl. 215, figs. 1-4	14	27	Moderate	12B2	158
8B2.4PinnulariaBullacostae29.3L5.5W_CL	30.273*	5.278*	12-13	Pinnularia cf. pulchra	Krammer, K. (2000) The genus Pinnularia The Diatoms of Europe. Diatoms of Inland Waters and Comparable Habitats 1: pl. 215, figs. 1-3	14	28	Moderate	8B2	38
1A2.1PinnulariaBullacostaeTestPic_CL	32.812	6.193	11-12	Pinnularia subcapitata	Krammer, K. (2000) The genus Pinnularia The Diatoms of Europe. Diatoms of Inland Waters and Comparable Habitats 1: pl. 88, figs. 49-56	14	29	Rich	1A2	5
13A1.4PinnulariaBullacostae32L5.5W_CL	31.658	6.053	10-11	Pinnularia subcapitata	Krammer, K. (2000) The genus Pinnularia The Diatoms of Europe. Diatoms of Inland Waters and Comparable Habitats 1: pl. 88, figs. 49-56	14	30	Poor	13A1	21
12B1.12PinnulariaBullacostae31L5W_CL	31.148	5.873	11-12	Pinnularia subcapitata	Krammer, K. (2000) The genus Pinnularia The Diatoms of Europe. Diatoms of Inland Waters and Comparable Habitats 1: pl. 88, figs. 49-56	14	31	Moderate	12B1	158
10D2.4PinnulariaSp.33L5W_CL	33.127	5.363	12-13	Pinnularia submicrostauron	Krammer, K. (2000) The genus Pinnularia The Diatoms of Europe. Diatoms of Inland Waters and Comparable Habitats 1: pl. 59, figs. 17-24	14	32	Moderate	10D2	88
2C2PinnularaSp11.2mic_CL	123.967	14.797	7-8	Pinnularia viridiformis var. minor	Krammer, K. (2000) The genus Pinnularia The Diatoms of Europe. Diatoms of Inland Waters and Comparable Habitats 1: pl. 161, figs. 1-4, pl. 162, figs. 1-4, pl. 164, figs. 1-4, pl. 165, figs. 1-6, pl. 166, figs. 1-4	15	1	Rich	2C	31
6C2.3PinnulariaSp.101L13W_CL	102.769	13.615	7-9	Pinnularia viridiformis var. minor	Krammer, K. (2000) The genus Pinnularia The Diatoms of Europe. Diatoms of Inland Waters and Comparable Habitats 1: pl. 161, figs. 1-4, pl. 162, figs. 1-4, pl. 164, figs. 1-4, pl. 165, figs. 1-6, pl. 166, figs. 1-4	15	2	Rich	6C2	151
6C2.4PinnulariaSp.101L13W_CL	102.769	13.615	7-9	Pinnularia viridiformis var. minor	Krammer, K. (2000) The genus Pinnularia The Diatoms of Europe. Diatoms of Inland Waters and Comparable Habitats 1: pl. 161, figs. 1-4, pl. 162, figs. 1-4, pl. 164, figs. 1-4, pl. 165, figs. 1-6, pl. 166, figs. 1-4	15	2	Rich	6C2	151
2B1.2PinnulariaIslandica100L12W_CL	100.769	~12.308*	8-9	Pinnularia viridiformis var. minor	Krammer, K. (2000) The genus Pinnularia The Diatoms of Europe. Diatoms of Inland Waters and Comparable Habitats 1: pl. 161, figs. 1-4, pl. 162, figs. 1-4, pl. 164, figs. 1-4, pl. 165, figs. 1-6, pl. 166, figs. 1-4	15	3	Rich	2B1	30
6B1.1PinnulariaStreptoraphe93.5L13W_CL	94.002	13.001*	8-9	Pinnularia viridiformis var. minor	Krammer, K. (2000) The genus Pinnularia The Diatoms of Europe. Diatoms of Inland Waters and Comparable Habitats 1: pl. 161, figs. 1-4, pl. 162, figs. 1-4, pl. 164, figs. 1-4, pl. 165, figs. 1-6, pl. 166, figs. 1-4	15	4	Rich	6B1	150
12C1.4PinnulariaSpp89.5L12W_CL	90.538	12.541*	8-9	Pinnularia viridiformis var. minor	Krammer, K. (2000) The genus Pinnularia The Diatoms of Europe. Diatoms of Inland Waters and Comparable Habitats 1: pl. 161, figs. 1-4, pl. 162, figs. 1-4, pl. 164, figs. 1-4, pl. 165, figs. 1-6, pl. 166, figs. 1-4	15	5	Moderate	12C1	159
11D1.5PinnulariaSpp74.5L12W_CL	76.016	11.769*	7-8	Pinnularia viridiformis var. minor	Krammer, K. (2000) The genus Pinnularia The Diatoms of Europe. Diatoms of Inland Waters and Comparable Habitats 1: pl. 161, figs. 1-4, pl. 162, figs. 1-4, pl. 164, figs. 1-4, pl. 165, figs. 1-6, pl. 166, figs. 1-4	15	6	Moderate	11D1	112
6C2.7PinnulariaSp.68L11.5W_CL	68.547	11.385*	8-9	Pinnularia viridiformis var. minor	Krammer, K. (2000) The genus Pinnularia The Diatoms of Europe. Diatoms of Inland Waters and Comparable Habitats 1: pl. 161, figs. 1-4, pl. 162, figs. 1-4, pl. 164, figs. 1-4, pl. 165, figs. 1-6, pl. 166, figs. 1-4	15	7	Rich	6C2	151
12B2.36PinnulariaSp.87L13W_CL	87.615	13.232	6-7	Pinnularia ilkaschoenfelderae	Krammer, K. (2000) The genus Pinnularia The Diatoms of Europe. Diatoms of Inland Waters and Comparable Habitats 1: pl. 204, figs. 2-6	15	8	Moderate	12B2	158
5D2.5PinnulariaSp.55.2L7.2W_CL	55.616	6.846	9-10	Pinnularia ivaloensis	Krammer, K. (2000) The genus Pinnularia The Diatoms of Europe. Diatoms of Inland Waters and Comparable Habitats 1: pl. 121, figs. 2-6	15	9	Rich	5D2	104
6D2.5PinnulariaSp.50L7W_CL	50.173	6.769	10-12	Pinnularia ivaloensis	Krammer, K. (2000) The genus Pinnularia The Diatoms of Europe. Diatoms of Inland Waters and Comparable Habitats 1: pl. 121, figs. 2-6	15	10	Rich	6D2	152
1C2.9PinnulariaSp45L6.5W_CL	46.868	6.648	9-10	Pinnularia ivaloensis	Krammer, K. (2000) The genus Pinnularia The Diatoms of Europe. Diatoms of Inland Waters and Comparable Habitats 1: pl. 121, figs. 2-6	15	11	Rich	1C2	7
7B1PinnulariaSp3.1L0.5W_CL	35.756*	5.995*	11-12*	Pinnularia cf. schimanskii	Krammer, K. (2000) The genus Pinnularia The Diatoms of Europe. Diatoms of Inland Waters and Comparable Habitats 1: pl. 9, figs. 10-13	15	12	Moderate	7B	14
8A2.PinnulariaSp.28.5L5W_CL	29.012	5.497	12-13*	Pinnularia cf. schimanskii	Krammer, K. (2000) The genus Pinnularia The Diatoms of Europe. Diatoms of Inland Waters and Comparable Habitats 1: pl. 9, figs. 10-13	15	13	Moderate	8A2	37
9C1.1PinnulariaSp23L5W_CL	23.339*	5.24	14-15*	Pinnularia cf. schimanskii	Krammer, K. (2000) The genus Pinnularia The Diatoms of Europe. Diatoms of Inland Waters and Comparable Habitats 1: pl. 9, figs. 10-13	15	14	Moderate	9C1	63
10C2.1PinnulariaBullacostae34.1L5.2W_CL	35.574	5.248	12-13	Pinnularia sinistra	Freshwater Benthic Diatoms of Central Europe, Cantonati, Kelly, L-B (2017) pg. 489, pl. 75, figs 28-32	15	15	Moderate	10C2	87
8A1PinnulariaSp.3.2L0.5W_CL	32.577	5.423	13-13	Pinnularia subcapitata var. subrostrata	Krammer, K. (2000) The genus Pinnularia The Diatoms of Europe. Diatoms of Inland Waters and Comparable Habitats 1: pl. 90, figs. 18-23	15	16	Moderate	8A	37
12C1.1StauroneisHeinii155L30W_CL	157.64	30.297	13-16	Stauroneis heinii	DONA & Bahls, L. (2010) Stauroneis in the Northern Rockies	16	1	Moderate	12C1	159
11A1StauroneisSp.14.2L2.5Wb_CL	141.243	26.308	18-20	Stauroneis superkuelbsii	DONA; Bahls, L. (2010) Stauroneis in the Northern Rockies: Volume 4. The Montana Diatom Collection, Helena, 172 pp.	16	2	Moderate	11A	109
11C1.3StauroneisGracilis127L24.5W_CL	124.077	24.847	17-17	Stauroneis indianopsis	Bahls, L. (2010) Stauroneis in the Northern Rockies	16	3	Moderate	11C1	111
13D1.2StauroneisCircumborealis120L26W_CL	118.769	27	16-17	Stauroneis sonyae	DONA & Bahls, L. (2010) Stauroneis in the Northern Rockies	16	4	Poor	13D1	24
12B2.29StauroneisAngustilancea104L16W_CL	106.617	16.769	18-19	Stauroneis subborealis	DONA & Bahls, L. (2010) Stauroneis in the Northern Rockies	16	5	Moderate	12B2	158
12B2.1StauroneisSp20L6W_CL	20.144	6.07	17-18	Stauroneis borrichii f. subcapitata	KLB Bacillariophyceae 1986 Part 1 Pl. 90 Fig 10-12; The Genus Stauroneis in the Arctic and (Sub)-Antarctic Regions Volume 51 of Bibliotheca Diatomologica, Bart Van de Vijver, Louis Beyens, Horst Lange-Bertalot Pl. 62 Fig 1-7	16	6	Moderate	12B2	158
12B2.2StauroneisSp20L6W_CL	20.144	6.07	17-18	Stauroneis borrichii f. subcapitata	KLB Bacillariophyceae 1986 Part 1 Pl. 90 Fig 10-12; The Genus Stauroneis in the Arctic and (Sub)-Antarctic Regions Volume 51 of Bibliotheca Diatomologica, Bart Van de Vijver, Louis Beyens, Horst Lange-Bertalot Pl. 62 Fig 1-7	16	6	Moderate	12B2	158
11B2.2StauroneisSubborealis74L13W_CL	73.203	~13.117?	19-20	Stauroneis sp. 1 RMP	IMAGE NOT VOUCHER QUALITY - REMOVE	16	7	Moderate	11B2	110
4C1.7NitzschiaDissipata38L5W_CL	38.387	5.397	9 fibulae	Nitzschia dissipata	DONA	17	1	Rich	4C1	79
4C1.11NitzschiaDissipata35L5.3W_CL	34.916	5.202	8 fibulae	Nitzschia dissipata	DONA	17	2	Rich	4C1	79
4C4Unknown3mic_CL	32.876	girdle	Fibulae 8-10	Nitzschia dissipata	DONA	17	3	Rich	4C	79
4C3Unknown2.9mic_CL	30.7	5.387	Fibulae 8-10	Nitzschia dissipata	DONA	17	4	Rich	4C	79
4C7BacillariaSp1.8mic_CL	20.243	4.517	Fibulae 8-10	Nitzschia dissipata	DONA	17	5	Rich	4C	79
4C1Unknown4mic_CL	42.083	5.311	14-15	Tryblionella apiculata	DONA	17	6	Rich	4C	79
4C10NitzchiaSp2.0L0.3W_CL	22.376*	3.858	Fibulae 11-12 Striae 20-21*	Nitzschia alpina	DONA	17	7	Rich	4C	79
11A2.12NitzschiaAlpina26L4W_CL	26.81	5.175*	16-17 striae 10 fibulae	Nitzschia amphibia	DONA	17	7	Moderate	11A2	109
9A2.3NitzschiaAcidoclinata27L2W_CL	27.627	2.376	28-30s 13-14 fibulae	Nitzschia palea	DONA	17	9	Moderate	9A2	61
5D2.1NitzschiaPalea27L2.3W_CL	27.541	2.756	12 fibulae	Nitzschia palea	DONA	17	10	Rich	5D2	104
3C1.2NitzschiaPaleacea25L3W_CL	25.307	3.66*	12 fibulae	Nitzschia palea	DONA	17	11	Rich	3C1	55
11A1.3NitzschiaPaleacea22L2.7W_CL	22.444	2.708	14-15	Nitzschia palea	DONA	17	12	Moderate	11A1	109
13B1.3NitzschiaPaleacea21L2W_CL	21.924	1.994	10 fibulae	Nitzschia palea	DONA	17	13	Poor	13B1	22
4C1.2NitzschiaSp11L2W_CL	10.996	2.361	not visible	Nitzschia cf. lacuum	Freshwater Benthic Diatoms of Central Europe, Cantonati, Kelly, L-B (2017) pg. 448-449, pl. 110 fig. 22-27	17	14	Rich	4C1	79
13D1.5NitzschiaSoratensisMaybe8L3W_CL	8.396	2.995	12 fibulae	Nitzschia soratensis	DONA	17	15	Poor	13D1	24
11A2.16NitzschiaSoratensis7.5L2.7W_CL	7.835	2.737	not visible 14 fibulae	Nitzschia inconspicua	Freshwater Benthic Diatoms of Central Europe, Cantonati, Kelly, L-B (2017) pg. 447-448, pl. 114 fig. 31-34	17	16	Moderate	11A2	109
11D1.1NitzschiaSoratensis6L2.5W_CL	~6.912	2.659	~8 costae	Nitzschia inconspicua	Freshwater Benthic Diatoms of Central Europe, Cantonati, Kelly, L-B (2017) pg. 447-448, pl. 114 fig. 31-34	17	17	Moderate	11D1	112
1D2.2NitzschiaColumbiana75L3W_CL	74.077	3.538	9 fibulae	Nitzschia cf. columbiana	DONA	17	18	Rich	1D2	8
7C2.10NitzschiaPaleacea59L2W_CL	58.157	2.693	11 fibulae	Nitzschia paleacea	DONA	17	19	Moderate	7C2	15
7C2.1NitzschiaSp.52L1.8W_CL	51.851	1.771	11 fibulae	Nitzschia paleacea	DONA	17	20	Moderate	7C2	15
1B1.2NitzchiaSpp.5.2L0.2W_CL	48.016	3.02	Fibulae 13-14	Nitzschia paleacea	DONA	17	21	Rich	1B	6
12B1.3NitzschiaInnominata40L2.5W_CL	40.983	2.882	13 fibulae	Nitzschia paleacea	DONA	17	22	Moderate	12B1	158
5B2.7HantzschiaSp.211L10W_CL	215.569	10.158	17-18	Hantzschia spectabilis	KLB Bacillariophyceae 1991 2. Teil / Part 2 Pl. 91 Fig 1-4	18	1	Rich	5B2	102
6B2.1HantzschiaAmphyoxis212L9.6W_CL	211.481	9.538*	16-17*	Hantzschia spectabilis	KLB Bacillariophyceae 1991 2. Teil / Part 2 Pl. 91 Fig 1-4	18	2	Rich	6B2	150
6B1HantzschiaOrNitzchia18.8L1.0W_CL	196.404	10.77	15-16*	Hantzschia spectabilis	KLB Bacillariophyceae 1991 2. Teil / Part 2 Pl. 91 Fig 1-4	18	3	Rich	6B	150
2B1HantzschiaAmphioxys9.6L0.8Wa_CL	105.882	8.467	Striae 17-18	Hantzschia vivacior	Lange-Bert., (1993) Biblioth. Diatomol. pl. 104: figs 1-3.	18	4	Rich	2B	30
2B1HantzschiaAmphioxys9.6L0.8Wb_CL	105.882	8.467	Fibulae 6-7	Hantzschia vivacior	Lange-Bert., (1993) Biblioth. Diatomol. pl. 104: figs 1-3.	18	4	Rich	2B	30
3A2.1HantzschiaAmphioxys69L6.7W_CL	70.232	7.463	18-20	Hantzchia calcifuga	Freshwater Benthic Diatoms of Central Europe, Cantonati, Kelly, L-B (2017) pg. 339, pl. 104 fig. 11	18	5	Rich	3A2	53
5B2.3HantzschiaiaSp.69L7W_CL	69.497*	7.308	24-25	Hantzschia bardii	Lange-Bertalot, H. (2003). Diatoms of Sardinia. Rare and 76 new species in rock pools and other ephemeral waters. Iconographia diatomologica, 12, 438. Plate 101, Figs. 5-13	18	6	Rich	5B2	102
2A14NitzchiaSp.5.0L0.9Wa_CL	54.752	10.029	Striae18-19	Hantzschia sp. 1 RMP		18	7	Rich	2A	29
2A14NitzchiaSp.5.0L0.9Wb_CL	54.752	10.029	Fibulae 4-6	Hantzschia sp. 1 RMP		18	7	Rich	2A	29
5B1.1HantzschiaAmphioxys206L10W_CL	213.308*	9.538*	17-18	Hantzschia elongata	KLB Bacillariophyceae 1991 2. Teil / Part 2 Pl. 89 Fig 1-2A	18	8	Rich	5B1	102
13A1.10EunotiaParalleladubia114L10.5W_CL	117.886	11.077	13-14	Eunotia pseudoparallela	Lange-Bertalot et al (2011) Diatoms of Europe: Vol 6, Eunotia, Plate 202, Figs 1-9; Cleve-Euler 1934	19	1	Poor	13A1	21
13C1.5EunotiaParalelladubia115L10W_CL	115.742	11.077	14-15	Eunotia pseudoparallela	Lange-Bertalot et al (2011) Diatoms of Europe: Vol 6, Eunotia, Plate 202, Figs 1-9; Cleve-Euler 1934	19	2	Poor	13C1	23
13A1.2EunotiaParalleladubia100L8W_CL	101.647	8.778	13-14	Eunotia pseudoparallela	Lange-Bertalot et al (2011) Diatoms of Europe: Vol 6, Eunotia, Plate 202, Figs 1-9; Cleve-Euler 1934	19	3	Poor	13A1	21
14A1.1EunotiaParalleladubia102L9W_CL	98.96	9.308	14-15	Eunotia pseudoparallela	Lange-Bertalot et al (2011) Diatoms of Europe: Vol 6, Eunotia, Plate 202, Figs 1-9; Cleve-Euler 1934	19	4	Poor	14A1	45
16B1EunotiaParalleladubia9.2L1.2W_CL	90.769	11.462	12-15	Eunotia pseudoparallela	Lange-Bertalot et al (2011) Diatoms of Europe: Vol 6, Eunotia, Plate 202, Figs 1-9; Cleve-Euler 1934	19	5	Poor	16B	94
13A1.6EunotiaParalleladubia90L9.5W_CL	91.637	9.77	14-15	Eunotia pseudoparallela	Lange-Bertalot et al (2011) Diatoms of Europe: Vol 6, Eunotia, Plate 202, Figs 1-9; Cleve-Euler 1934	19	6	Poor	13A1	21
13A1.9EunotiaParalleladubia85L10W_CL	85.165	9.313	13-14	Eunotia pseudoparallela	Lange-Bertalot et al (2011) Diatoms of Europe: Vol 6, Eunotia, Plate 202, Figs 1-9; Cleve-Euler 1934	19	7	Poor	13A1	21
13A1.1EunotiaParalleladubia84L10W_CL	83.709	11.317	13-14	Eunotia pseudoparallela	Lange-Bertalot et al (2011) Diatoms of Europe: Vol 6, Eunotia, Plate 202, Figs 1-9; Cleve-Euler 1934	19	8	Poor	13A1	21
13A1.3EunotiaParalleladubia84L10W_CL	82.614	10.77	13-15	Eunotia pseudoparallela	Lange-Bertalot et al (2011) Diatoms of Europe: Vol 6, Eunotia, Plate 202, Figs 1-9; Cleve-Euler 1934	19	9	Poor	13A1	21
13D1.4EunotiaParalleladubia-L-W_CL	77.477	9.697	14-15	Eunotia pseudoparallela	Lange-Bertalot et al (2011) Diatoms of Europe: Vol 6, Eunotia, Plate 202, Figs 1-9; Cleve-Euler 1934	19	10	Poor	13D1	24
8A1.1EunotiaParalleladubia72L10W_CL	72.231	10.078	13-14	Eunotia pseudoparallela	Lange-Bertalot et al (2011) Diatoms of Europe: Vol 6, Eunotia, Plate 202, Figs 1-9; Cleve-Euler 1934	19	11	Moderate	8A1	37
13D1.9EunotiaParalleladubia70L10W_CL	70.235	10.154	13-14	Eunotia pseudoparallela	Lange-Bertalot et al (2011) Diatoms of Europe: Vol 6, Eunotia, Plate 202, Figs 1-9	19	12	Poor	13D1	24
13C4EunotiaParalleladubia6.2L1.0W_CL	64.925	9.978	12-15	Eunotia pseudoparallela	Lange-Bertalot et al (2011) Diatoms of Europe: Vol 6, Eunotia, Plate 202, Figs 1-9; Cleve-Euler 1934	19	13	Poor	13C	23
15D1.3EunotiaLunaris247.5L3.8W_CL	246.701	4.359	12-13	Eunotia flexuosa	Lange-Bertalot et al (2011) Diatoms of Europe: Vol 6, Eunotia, Plate 1, Figs 1-12, Pl 2, Figs 9-14, Pl 5, Figs 1-3	20	1	Poor	15D1	72
11D2.2EunotiaSp.236L4W_CL	232.846	4.462	12-13	Eunotia flexuosa	Lange-Bertalot et al (2011) Diatoms of Europe: Vol 6, Eunotia, Plate 1, Figs 1-12, Pl 2, Figs 9-14, Pl 5, Figs 1-3	20	2	Moderate	11D2	112
15B2.2EunotiaFlexuosa225L4.5W_CL	224.077	4.385	10-11	Eunotia flexuosa	Lange-Bertalot et al (2011) Diatoms of Europe: Vol 6, Eunotia, Plate 1, Figs 1-12, Pl 2, Figs 9-14, Pl 5, Figs 1-3	20	3	Poor	15B2	70
14D2Eunotia(long-straight2)b24.3L0.35W_CL	165.503	3.847	12-13	Eunotia flexuosa	Lange-Bertalot et al (2011) Diatoms of Europe: Vol 6, Eunotia, Plate 1, Figs 1-12, Pl 2, Figs 9-14, Pl 5, Figs 1-3	20	4	Poor	14D	48
14A2.4EunotiaPseudoflexuosa160L4W_CL	160.231	4.231	12-13	Eunotia flexuosa	Lange-Bertalot et al (2011) Diatoms of Europe: Vol 6, Eunotia, Plate 1, Figs 1-12, Pl 2, Figs 9-14, Pl 5, Figs 1-3	20	5	Poor	14A2	45
13D2.5EunotiaFlexuosa148L4W_CL	147.615	4.154	12-14	Eunotia flexuosa	Lange-Bertalot et al (2011) Diatoms of Europe: Vol 6, Eunotia, Plate 1, Figs 1-12, Pl 2, Figs 9-14, Pl 5, Figs 1-3	20	6	Poor	13D2	24
11B1.2EunotiaNaegelii110L3.5W_CL	114.556	3.923	13-14	Eunotia pseudoflexuosa	Lange-Bertalot et al (2011) Diatoms of Europe: Vol 6, Eunotia, Plate 17, Figs 1-9, Pl 18, Figs 1-7	20	7	Moderate	11B1	110
9C2.3EunotiaSp.97.6L4.2W_CL	97.923	4.616	14-15	Eunotia pseudoflexuosa	Lange-Bertalot et al (2011) Diatoms of Europe: Vol 6, Eunotia, Plate 17, Figs 1-9, Pl 18, Figs 1-7	20	9	Moderate	9C2	63
2C1.EunotiaSp106L5W_CL	107.462*	5.615	13-14	Eunotia valida	Lange-Bertalot et al (2011) Diatoms of Europe: Vol 6, Eunotia, Plate 212, Figs 1-15, Pl 213, Figs 1-16	20	10	Rich	2C1	31
9B2.1EunotiaSp.109L5.4W_CL	113.384	5.77	13-14	Eunotia pseudoflexuosa	Lange-Bertalot et al (2011) Diatoms of Europe: Vol 6, Eunotia, Plate 17, Figs 1-9, Pl 18, Figs 1-7	20	10	Moderate	9B2	62
12B1.13EunotiaSpp70L5W_CL	70.02	5.847	13-14	Eunotia valida	Lange-Bertalot et al (2011) Diatoms of Europe: Vol 6, Eunotia, Plate 212, Figs 1-15, Pl 213, Figs 1-16	20	11	Moderate	12B1	158
18A2.1EunotiaPanda67.4L3W_CL	68.463	3.231*	21-22	Eunotia cf. mucophila	DONA; Lange-Bertalot et al (2011) Diatoms of Europe: Vol 6, Eunotia, Plate 23, Figs 1-34, Pl 24, Figs 1-8	20	12	Poor	18A2	165
14B2EunotiaSpeciesComparisonB_CL	59.315	3.232*	22-23	Eunotia cf. mucophila	DONA; Lange-Bertalot et al (2011) Diatoms of Europe: Vol 6, Eunotia, Plate 23, Figs 1-34, Pl 24, Figs 1-8	20	13	Poor	14B	46
15B1.2EunotiaMucophila46.5L2.3W_CL	47.125	2.559	20-22	Eunotia mucophila	DONA; Lange-Bertalot et al (2011) Diatoms of Europe: Vol 6, Eunotia, Plate 23, Figs 1-34, Pl 24, Figs 1-8	20	14	Poor	15B1	70
18A1.2EunotiaPaludosa42L3W_CL	42.004	3.086	18-18	Eunotia mucophila	DONA; Lange-Bertalot et al (2011) Diatoms of Europe: Vol 6, Eunotia, Plate 23, Figs 1-34, Pl 24, Figs 1-8	20	15	Poor	18A1	165
15D2.5EunotiaPaludosa38L2.8W_CL	38.276	2.68	20-21	Eunotia mucophila	DONA; Lange-Bertalot et al (2011) Diatoms of Europe: Vol 6, Eunotia, Plate 23, Figs 1-34, Pl 24, Figs 1-8	20	16	Poor	15D2	72
15B1.1EunotiaPaludosa33L2W_CL	33.385	2.696	20-21	Eunotia mucophila	DONA; Lange-Bertalot et al (2011) Diatoms of Europe: Vol 6, Eunotia, Plate 23, Figs 1-34, Pl 24, Figs 1-8	20	17	Poor	15B1	70
15D1.4EunotiaMucophila31L2.5W_CL	31.579	2.864	19-21	Eunotia mucophila	DONA; Lange-Bertalot et al (2011) Diatoms of Europe: Vol 6, Eunotia, Plate 23, Figs 1-34, Pl 24, Figs 1-8	20	18	Poor	15D1	72
18A1EunotiaSp.2.3L0.2W_CL	23.862	2.868	19-20	Eunotia mucophila	DONA; Lange-Bertalot et al (2011) Diatoms of Europe: Vol 6, Eunotia, Plate 23, Figs 1-34, Pl 24, Figs 1-8	20	19	Poor	18A	165
18A1.1EunotiaMucophila22L2.3W_CL	22.638	2.818	21-22	Eunotia mucophila	DONA; Lange-Bertalot et al (2011) Diatoms of Europe: Vol 6, Eunotia, Plate 23, Figs 1-34, Pl 24, Figs 1-8	20	20	Poor	18A1	165
16A2.7EunotiaMucophila18L2.3W_CL	18.075	2.784	21-22	Eunotia mucophila	DONA; Lange-Bertalot et al (2011) Diatoms of Europe: Vol 6, Eunotia, Plate 23, Figs 1-34, Pl 24, Figs 1-8	20	21	Poor	16A2	93
10D2.7EunotiaMucophila15.6L3W_CL	16.098	2.938	21-22	Eunotia mucophila	DONA; Lange-Bertalot et al (2011) Diatoms of Europe: Vol 6, Eunotia, Plate 23, Figs 1-34, Pl 24, Figs 1-8	20	22	Moderate	10D2	88
15B2.7EunotiaLunaria222L4.7W_CL	219.157	4.218	17-18	Eunotia julma	Lange-Bertalot et al (2011) Diatoms of Europe: Vol 6, Eunotia, Plate 7, Figs 1-10	21	1	Poor	15B2	70
14D2.1EunotiaLunaris197L4W_CL	196.23	4.693	15-16	Eunotia julma	Lange-Bertalot et al (2011) Diatoms of Europe: Vol 6, Eunotia, Plate 7, Figs 1-10	21	2	Poor	14D2	48
9D2.11EunotiaSp.124L4W_CL	127.616	4.234	16-17	Eunotia julma	Lange-Bertalot et al (2011) Diatoms of Europe: Vol 6, Eunotia, Plate 7, Figs 1-10	21	3	Moderate	9D2	64
9D2.2EunotiaSp.126L3.5W_CL	126.539	3.849	16-17	Eunotia julma	Lange-Bertalot et al (2011) Diatoms of Europe: Vol 6, Eunotia, Plate 7, Figs 1-10	21	4	Moderate	9D2	64
13C2.1EunotiaLunaris122L4W_CL	124	3.923	17-18	Eunotia julma	Lange-Bertalot et al (2011) Diatoms of Europe: Vol 6, Eunotia, Plate 7, Figs 1-10	21	5	Poor	13C2	23
9C2.7EunotiaSp.101L4.5W_CL	101.692	5.001	13-14	Eunotia julma	Lange-Bertalot et al (2011) Diatoms of Europe: Vol 6, Eunotia, Plate 7, Figs 1-10	21	6	Moderate	9C2	63
8D2.1EunotiaLongStraight92L4W_CL	93.077	4.308	16-18	Eunotia julma	Lange-Bertalot et al (2011) Diatoms of Europe: Vol 6, Eunotia, Plate 7, Figs 1-10	21	7	Moderate	8D2	40
4A2EunotiaSp19.0L0.4W_CL	154.124	5.082	12-13	Eunotia ambivalens	K. Krammer H. Lange-Bertalot Eunotia Pg. 49-51, Pl.13; Freshwater Benthic Diatoms of Central Europe pg. 231, pl. 18	21	8	Rich	4A	77
2A10EunoCurvata11mic_CL	122.337	4.768	13-14	Eunotia ambivalens	K. Krammer H. Lange-Bertalot Eunotia Pg. 49-51, Pl.13; Freshwater Benthic Diatoms of Central Europe pg. 231, pl. 18	21	9	Rich	2A	29
3C1.1EunotiaLong-straight110L4W_CL	110.846	4.923	15-16 near poles	Eunotia ambivalens	K. Krammer H. Lange-Bertalot Eunotia Pg. 49-51, Pl.13; Freshwater Benthic Diatoms of Central Europe pg. 231, pl. 18	21	10	Rich	3C1	55
15B3Eunotia(long-straight)b14.7L0.3W_CL	155.769	4.462	15-16	Eunotia cf. julma	Lange-Bertalot et al (2011) Diatoms of Europe: Vol 6, Eunotia, Plate 7, Figs 1-10	21	11	Poor	15B	70
15D1.6EunotiaRhomboidea22.5L-W_CL	23.383	-	18-20	Eunotia cf. ursamaioris girdle	Lange-Bertalot et al (2011) Diatoms of Europe: Vol 6, Eunotia, Plate 152, Figs 1-49, Pl 153, Figs 1-6	21	12	Poor	15D1	72
14C2.6EunotiaArculus37L4.8W_CL	39.186	4.827	15-16	Eunotia ursamaioris	Lange-Bertalot et al (2011) Diatoms of Europe: Vol 6, Eunotia, Plate 152, Figs 1-49, Pl 153, Figs 1-6	21	13	Poor	14C2	47
13C1EunotiaSp3.2L0.35W_CL	33.966	4.269	13-14	Eunotia ursamaioris	Lange-Bertalot et al (2011) Diatoms of Europe: Vol 6, Eunotia, Plate 152, Figs 1-49, Pl 153, Figs 1-6	21	14	Poor	13C	23
18B1.1EunotiaRostellata29L4W_CL	29.57	4.692	17-18*	Eunotia ursamaioris	Lange-Bertalot et al (2011) Diatoms of Europe: Vol 6, Eunotia, Plate 152, Figs 1-49, Pl 153, Figs 1-6	21	15	Poor	18B1	166
13A2.2EunotiaEnischna28.7L5.2W_CL	29.215	5.332	15-16	Eunotia ursamaioris	Lange-Bertalot et al (2011) Diatoms of Europe: Vol 6, Eunotia, Plate 152, Figs 1-49, Pl 153, Figs 1-6	21	16	Poor	13A2	21
15B1.6EunotiaSp29L4.4W_CL	28.322	4.625	13-14	Eunotia ursamaioris	Lange-Bertalot et al (2011) Diatoms of Europe: Vol 6, Eunotia, Plate 152, Figs 1-49, Pl 153, Figs 1-6	21	17	Poor	15B1	70
18D1.11EunotiaRostelata27.5L4.5W_CL	27.986	5.018	15-16	Eunotia ursamaioris	Lange-Bertalot et al (2011) Diatoms of Europe: Vol 6, Eunotia, Plate 152, Figs 1-49, Pl 153, Figs 1-6	21	18	Poor	18D1	168
15B1EunotiaSp.2.6L0.4W_CL	27.554	5.045	15-15	Eunotia ursamaioris	Lange-Bertalot et al (2011) Diatoms of Europe: Vol 6, Eunotia, Plate 152, Figs 1-49, Pl 153, Figs 1-6	21	19	Poor	15B	70
16C1EunotiaSp.2.7L0.5W_CL	26.752	5.58	15-16	Eunotia ursamaioris	Lange-Bertalot et al (2011) Diatoms of Europe: Vol 6, Eunotia, Plate 152, Figs 1-49, Pl 153, Figs 1-6	21	20	Poor	16C	95
16A1.2EnotiaSp.26L4.5W_CL	25.131	4.949	16-16	Eunotia ursamaioris	Lange-Bertalot et al (2011) Diatoms of Europe: Vol 6, Eunotia, Plate 152, Figs 1-49, Pl 153, Figs 1-6	21	21	Poor	16A1	93
16A2.4EunotiaArculus23.6L5.2W_CL	24.789	5.316	14-15	Eunotia ursamaioris	Lange-Bertalot et al (2011) Diatoms of Europe: Vol 6, Eunotia, Plate 152, Figs 1-49, Pl 153, Figs 1-6	21	22	Poor	16A2	93
18D2.4EunotiaArculus15.5L5.4W_CL	15.957	5.551	14-16	Eunotia ursamaioris	Lange-Bertalot et al (2011) Diatoms of Europe: Vol 6, Eunotia, Plate 152, Figs 1-49, Pl 153, Figs 1-6	21	23	Poor	18D2	168
14C2.3EunotiaNaegelii123L3W_CL	123.155	3.077	18-19	Eunotia naegelii	DONA	22	1	Poor	14C2	47
13B1.5EunotiaNaegelii122L2.5W_CL	121.774	2.769	17-18	Eunotia naegelii	DONA	22	2	Poor	13B1	22
15C2EunotiaNaegelii11.2L2.5W_CL	117.875	3.001	15-17	Eunotia naegelii	DONA	22	3	Poor	15C	71
18D1.4EunotiaNaegelii110L2.5W_CL	114	2.923	17-18	Eunotia naegelii	DONA	22	4	Poor	18D1	168
18D1.6EunotiaNaegelii102L2.5W_CL	103.858	3	19-20	Eunotia naegelii	DONA	22	5	Poor	18D1	168
8B2.3EunotiaFlexuosa98.3L3.3W_CL	99.77*	3.596*	19-20	Eunotia subcapitata	Kulikovskiy, M., et al (2010). Eunotia (Bacillariophyta) in the Holarctic: new species from the Russian Arctic. Polish Botanical Journal, 55(1), 93-107.	22	6	Moderate	8B2	38
5B2EunotiaSp.9.5L0.3W_CL	98.86	3.437	18-18	Eunotia subcapitata	Kulikovskiy, M., et al (2010). Eunotia (Bacillariophyta) in the Holarctic: new species from the Russian Arctic. Polish Botanical Journal, 55(1), 93-107.	22	7	Rich	5B	102
13C2EunotiaSp.9.5L0.3W_CL	97.255*	3.116	15-16*	Eunotia subcapitata	Kulikovskiy, M., et al (2010). Eunotia (Bacillariophyta) in the Holarctic: new species from the Russian Arctic. Polish Botanical Journal, 55(1), 93-107	22	8	Poor	13C	23
5C2.4EunotiaFlexousa85.6L3.3W_CL	86.043	3.304	19-20	Eunotia subcapitata	Kulikovskiy, M., et al (2010). Eunotia (Bacillariophyta) in the Holarctic: new species from the Russian Arctic. Polish Botanical Journal, 55(1), 93-107.	22	9	Rich	5C2	103
1B16EunotiaSp9.0L0.3W_CL	90.082*	3.607*	18-20	Eunotia subcapitata	Kulikovskiy, M., et al (2010). Eunotia (Bacillariophyta) in the Holarctic: new species from the Russian Arctic. Polish Botanical Journal, 55(1), 93-107.	22	10	Rich	1B	6
5B1EunotiaSp3.3L0.5W_CL	34.78	5.187	15-16	Eunotia scandiorussica	Lange-Bertalot et al (2011) Diatoms of Europe: Vol 6, Eunotia, Plate 154, Figs 1-28	22	11	Rich	5B	102
3D2.4EunotiaRushforthii30L4.5W_CL	31.157	4.644	15-16	Eunotia scandiorussica	Lange-Bertalot et al (2011) Diatoms of Europe: Vol 6, Eunotia, Plate 154, Figs 1-28	22	12	Rich	3D2	56
18D1.8EunotiaSudetica30L6W_CL	30.057	5.943	16-17	Eunotia scandiorussica	Lange-Bertalot et al (2011) Diatoms of Europe: Vol 6, Eunotia, Plate 154, Figs 1-28	22	13	Poor	18D1	168
13B1.4EunotiaBoreotenuisMaybe28.5L5.5W_CL	28.608	5.709	15-16	Eunotia scandiorussica	Lange-Bertalot et al (2011) Diatoms of Europe: Vol 6, Eunotia, Plate 154, Figs 1-28	22	14	Poor	13B1	22
3D1.2EunotiaRushforthii24L5W_CL	25.586	4.578*	15-16	Eunotia scandiorussica	Lange-Bertalot et al (2011) Diatoms of Europe: Vol 6, Eunotia, Plate 154, Figs 1-28	22	15	Rich	3D1	56
4C9EunotiaSp3.5mic_CL	27.127	5.731	14-16	Eunotia scandiorussica	Lange-Bertalot et al (2011) Diatoms of Europe: Vol 6, Eunotia, Plate 154, Figs 1-28	22	16	Rich	4C	79
14C2.7EunotiaBoreotenuis24L5W_CL	24.258	5.775	14-15	Eunotia scandiorussica	Lange-Bertalot et al (2011) Diatoms of Europe: Vol 6, Eunotia, Plate 154, Figs 1-28	22	17	Poor	14C2	47
8C2.8EunotiaBoreotenuis20L5W_CL	20.124	5.122	18-19	Eunotia scandiorussica	Lange-Bertalot et al (2011) Diatoms of Europe: Vol 6, Eunotia, Plate 154, Figs 1-28	22	18	Moderate	8C2	39
8D2.3EunotiaBoreotenuis19L4.5W_CL	19.833*	4.67*	16-17	Eunotia scandiorussica	Lange-Bertalot et al (2011) Diatoms of Europe: Vol 6, Eunotia, Plate 154, Figs 1-28	22	19	Moderate	8D2	40
15B2.9EunotiaBoreotenuis19L5W_CL	19.158*	5.539	14-15	Eunotia scandiorussica	Lange-Bertalot et al (2011) Diatoms of Europe: Vol 6, Eunotia, Plate 154, Figs 1-28	22	20	Poor	15B2	70
11D2.5EunotiaBoreotenuis19L5W_CL	19.2	4.922	17-18	Eunotia scandiorussica	Lange-Bertalot et al (2011) Diatoms of Europe: Vol 6, Eunotia, Plate 154, Figs 1-28	22	21	Moderate	11D2	112
5B2.8EunotiaBoreotenuis18.4L5.3W_CL	19.04	5.175	16-17	Eunotia scandiorussica	Lange-Bertalot et al (2011) Diatoms of Europe: Vol 6, Eunotia, Plate 154, Figs 1-28	22	22	Rich	5B2	102
4C6EunotiaSp1_CL	19.899*	5.207	13-16	Eunotia scandiorussica	Lange-Bertalot et al (2011) Diatoms of Europe: Vol 6, Eunotia, Plate 154, Figs 1-28	22	23	Rich	4C	79
9D2.7EunotiaBoreotenuis16L4W_CL	15.897	4.607	16-17	Eunotia scandiorussica	Lange-Bertalot et al (2011) Diatoms of Europe: Vol 6, Eunotia, Plate 154, Figs 1-28	22	24	Moderate	9D2	64
8D2.2EunotiaBoreotenuis14L5W_CL	15.089*	5.751	14-16	Eunotia scandiorussica	Lange-Bertalot et al (2011) Diatoms of Europe: Vol 6, Eunotia, Plate 154, Figs 1-28	22	25	Moderate	8D2	40
11B2.6EunotiaBoreotenuis13L4.5W_CL	12.941*	4.808	18-19	Eunotia scandiorussica	Lange-Bertalot et al (2011) Diatoms of Europe: Vol 6, Eunotia, Plate 154, Figs 1-28	22	26	Moderate	11B2	110
4D1.1EunotiaBoreotenuis8L5W_CL	9.014*	5.085	17-18	Eunotia scandiorussica	Lange-Bertalot et al (2011) Diatoms of Europe: Vol 6, Eunotia, Plate 154, Figs 1-28	22	27	Rich	4D1	80
1B17EunotiaHorstii2.5L0.3W_CL	25.566	3.757	18-19	Eunotia tenella	DONA	22	28	Rich	1B	6
17D1.2EunotiaRushforthii23L3.5W_CL	22.525	3.511	17-18	Eunotia tenella	DONA	22	29	Poor	17D1	120
15B1.4EunotiaEnischna21L3W_CL	22.209	3.108	19-20	Eunotia tenella	DONA	22	30	Poor	15B1	70
1B13Eunotia2micro_CL	22.463	2.979	18-19	Eunotia tenella	DONA	22	31	Rich	1B	6
13C1.4EunotiaRushforthii19.5L3W_CL	20.264	3.493	18-19	Eunotia tenella	DONA	22	32	Poor	13C1	23
16A2.1EunotiaTenella18L3.3W_CL	18.178	3.601	18-19	Eunotia tenella	DONA	22	33	Poor	16A2	93
7A1.1EunotiaRushforthii17L3W_CL	17.516	3.298	17-18	Eunotia tenella	DONA	22	34	Moderate	7A1	13
15B1.3EunotiaTenella17L3.3W_CL	17.437	3.42	18-20	Eunotia tenella	DONA	22	35	Poor	15B1	70
8C2.1EunotiaRushforthii14.5L3.5W_CL	15.83	3.387	18-19	Eunotia tenella	DONA	22	36	Moderate	8C2	39
18D1.7EunotiaHorstii34L3W_CL	34.367	3.235	18-18	Eunotia pseudogroenlandica	Lange-Bertalot et al (2011) Diatoms of Europe: Vol 6, Eunotia, Plate 132, Figs 1-67, Pl 133, figs 1-11; Freshwater Benthic Diatoms of Central Europe, Cantonati, Kelly, L-B (2017) pg. 252, pl. 19, figs 19-23	22	37	Poor	18D1	168
17D1.1EunotiaHorstii37L3W_CL	27.521	3.231	16-17	Eunotia pseudogroenlandica	Lange-Bertalot et al (2011) Diatoms of Europe: Vol 6, Eunotia, Plate 132, Figs 1-67, Pl 133, figs 1-11; Freshwater Benthic Diatoms of Central Europe, Cantonati, Kelly, L-B (2017) pg. 252, pl. 19, figs 19-23	22	38	Poor	17D1	120
15D1.5EunotiaHostii26.3L3.1W_CL	27.083	2.927	18-18	Eunotia pseudogroenlandica	Lange-Bertalot et al (2011) Diatoms of Europe: Vol 6, Eunotia, Plate 132, Figs 1-67, Pl 133, figs 1-11; Freshwater Benthic Diatoms of Central Europe, Cantonati, Kelly, L-B (2017) pg. 252, pl. 19, figs 19-23	22	39	Poor	15D1	72
15D2.4EunotiaHorstii25.2L3.3W_CL	26.443	3.319	17-18	Eunotia pseudogroenlandica	Lange-Bertalot et al (2011) Diatoms of Europe: Vol 6, Eunotia, Plate 132, Figs 1-67, Pl 133, figs 1-11; Freshwater Benthic Diatoms of Central Europe, Cantonati, Kelly, L-B (2017) pg. 252, pl. 19, figs 19-23	22	40	Poor	15D2	72
16A2.5EunotiaHorstii23.5L3.3W_CL	24.716	3.315	17-18	Eunotia pseudogroenlandica	Lange-Bertalot et al (2011) Diatoms of Europe: Vol 6, Eunotia, Plate 132, Figs 1-67, Pl 133, figs 1-11; Freshwater Benthic Diatoms of Central Europe, Cantonati, Kelly, L-B (2017) pg. 252, pl. 19, figs 19-23	22	41	Poor	16A2	93
16A2.10EunotiaTenella20L3.2W_CL	20.698	3.162	18-18	Eunotia pseudogroenlandica	Lange-Bertalot et al (2011) Diatoms of Europe: Vol 6, Eunotia, Plate 132, Figs 1-67, Pl 133, figs 1-11; Freshwater Benthic Diatoms of Central Europe, Cantonati, Kelly, L-B (2017) pg. 252, pl. 19, figs 19-23	22	42	Poor	16A2	93
[truncated: 144 more rows]
